# Supplementary material for: Path-enhanced graph convolutional networks for node classification without features
Source: PLoS One. 2023 Jun 9;18(6):e0287001. doi: 10.1371/journal.pone.0287001 (PMC10256224; doi:10.1371/journal.pone.0287001)
Supplement: S1 Datasets — (ZIP) [file pone.0287001.s001.zip]

Archive with 24 entries (17 files):
- S1 Datasets/
- S1 Datasets/Citeseer/
- S1 Datasets/Citeseer/citeseer.cites
- S1 Datasets/Citeseer/citeseer.content
- S1 Datasets/Citeseer/README
- S1 Datasets/Cora/
- S1 Datasets/Cora/cora.cites
- S1 Datasets/Cora/cora.content
- S1 Datasets/Cora/README
- S1 Datasets/Dolphins/
- S1 Datasets/Dolphins/dolphins.gml
- S1 Datasets/Dolphins/dolphins.txt
- S1 Datasets/Karate/
- S1 Datasets/Karate/karate.gml
- S1 Datasets/Karate/karate.txt
- S1 Datasets/Polbook/
- S1 Datasets/Polbook/polbook.gml
- S1 Datasets/Polbook/polbook.txt
- S1 Datasets/Pubmed/
- S1 Datasets/Pubmed/Pubmed-Diabetes.DIRECTED.cites.tab
- S1 Datasets/Pubmed/Pubmed-Diabetes.GRAPH.pubmed.tab
- S1 Datasets/Pubmed/Pubmed-Diabetes.NODE.paper.tab
- S1 Datasets/Pubmed/README
- S1 Datasets/ReadMe.txt
