# Supplementary material for: Path-enhanced graph convolutional networks for node classification without features
Source: PLoS One. 2023 Jun 9;18(6):e0287001. doi: 10.1371/journal.pone.0287001 (PMC10256224; doi:10.1371/journal.pone.0287001)
Supplement: S1 Datasets — (ZIP) [file pone.0287001.s001.zip › S1 Datasets/Karate/karate.gml]

Creator "Mark Newman on Fri Jul 21 12:39:27 2006"
graph
[
  node
  [
    id 1
  ]
  node
  [
    id 2
  ]
  node
  [
    id 3
  ]
  node
  [
    id 4
  ]
  node
  [
    id 5
  ]
  node
  [
    id 6
  ]
  node
  [
    id 7
  ]
  node
  [
    id 8
  ]
  node
  [
    id 9
  ]
  node
  [
    id 10
  ]
  node
  [
    id 11
  ]
  node
  [
    id 12
  ]
  node
  [
    id 13
  ]
  node
  [
    id 14
  ]
  node
  [
    id 15
  ]
  node
  [
    id 16
  ]
  node
  [
    id 17
  ]
  node
  [
    id 18
  ]
  node
  [
    id 19
  ]
  node
  [
    id 20
  ]
  node
  [
    id 21
  ]
  node
  [
    id 22
  ]
  node
  [
    id 23
  ]
  node
  [
    id 24
  ]
  node
  [
    id 25
  ]
  node
  [
    id 26
  ]
  node
  [
    id 27
  ]
  node
  [
    id 28
  ]
  node
  [
    id 29
  ]
  node
  [
    id 30
  ]
  node
  [
    id 31
  ]
  node
  [
    id 32
  ]
  node
  [
    id 33
  ]
  node
  [
    id 34
  ]
  edge
  [
    source 2
    target 1
  ]
  edge
  [
    source 3
    target 1
  ]
  edge
  [
    source 3
    target 2
  ]
  edge
  [
    source 4
    target 1
  ]
  edge
  [
    source 4
    target 2
  ]
  edge
  [
    source 4
    target 3
  ]
  edge
  [
    source 5
    target 1
  ]
  edge
  [
    source 6
    target 1
  ]
  edge
  [
    source 7
    target 1
  ]
  edge
  [
    source 7
    target 5
  ]
  edge
  [
    source 7
    target 6
  ]
  edge
  [
    source 8
    target 1
  ]
  edge
  [
    source 8
    target 2
  ]
  edge
  [
    source 8
    target 3
  ]
  edge
  [
    source 8
    target 4
  ]
  edge
  [
    source 9
    target 1
  ]
  edge
  [
    source 9
    target 3
  ]
  edge
  [
    source 10
    target 3
  ]
  edge
  [
    source 11
    target 1
  ]
  edge
  [
    source 11
    target 5
  ]
  edge
  [
    source 11
    target 6
  ]
  edge
  [
    source 12
    target 1
  ]
  edge
  [
    source 13
    target 1
  ]
  edge
  [
    source 13
    target 4
  ]
  edge
  [
    source 14
    target 1
  ]
  edge
  [
    source 14
    target 2
  ]
  edge
  [
    source 14
    target 3
  ]
  edge
  [
    source 14
    target 4
  ]
  edge
  [
    source 17
    target 6
  ]
  edge
  [
    source 17
    target 7
  ]
  edge
  [
    source 18
    target 1
  ]
  edge
  [
    source 18
    target 2
  ]
  edge
  [
    source 20
    target 1
  ]
  edge
  [
    source 20
    target 2
  ]
  edge
  [
    source 22
    target 1
  ]
  edge
  [
    source 22
    target 2
  ]
  edge
  [
    source 26
    target 24
  ]
  edge
  [
    source 26
    target 25
  ]
  edge
  [
    source 28
    target 3
  ]
  edge
  [
    source 28
    target 24
  ]
  edge
  [
    source 28
    target 25
  ]
  edge
  [
    source 29
    target 3
  ]
  edge
  [
    source 30
    target 24
  ]
  edge
  [
    source 30
    target 27
  ]
  edge
  [
    source 31
    target 2
  ]
  edge
  [
    source 31
    target 9
  ]
  edge
  [
    source 32
    target 1
  ]
  edge
  [
    source 32
    target 25
  ]
  edge
  [
    source 32
    target 26
  ]
  edge
  [
    source 32
    target 29
  ]
  edge
  [
    source 33
    target 3
  ]
  edge
  [
    source 33
    target 9
  ]
  edge
  [
    source 33
    target 15
  ]
  edge
  [
    source 33
    target 16
  ]
  edge
  [
    source 33
    target 19
  ]
  edge
  [
    source 33
    target 21
  ]
  edge
  [
    source 33
    target 23
  ]
  edge
  [
    source 33
    target 24
  ]
  edge
  [
    source 33
    target 30
  ]
  edge
  [
    source 33
    target 31
  ]
  edge
  [
    source 33
    target 32
  ]
  edge
  [
    source 34
    target 9
  ]
  edge
  [
    source 34
    target 10
  ]
  edge
  [
    source 34
    target 14
  ]
  edge
  [
    source 34
    target 15
  ]
  edge
  [
    source 34
    target 16
  ]
  edge
  [
    source 34
    target 19
  ]
  edge
  [
    source 34
    target 20
  ]
  edge
  [
    source 34
    target 21
  ]
  edge
  [
    source 34
    target 23
  ]
  edge
  [
    source 34
    target 24
  ]
  edge
  [
    source 34
    target 27
  ]
  edge
  [
    source 34
    target 28
  ]
  edge
  [
    source 34
    target 29
  ]
  edge
  [
    source 34
    target 30
  ]
  edge
  [
    source 34
    target 31
  ]
  edge
  [
    source 34
    target 32
  ]
  edge
  [
    source 34
    target 33
  ]
]
