# Supplementary material for: Path-enhanced graph convolutional networks for node classification without features
Source: PLoS One. 2023 Jun 9;18(6):e0287001. doi: 10.1371/journal.pone.0287001 (PMC10256224; doi:10.1371/journal.pone.0287001)
Supplement: S1 Datasets — (ZIP) [file pone.0287001.s001.zip › S1 Datasets/Karate/karate.txt]

The file karate.gml contains the network of friendships between the 34
members of a karate club at a US university, as described by Wayne Zachary
in 1977.  If you use these data in your work, please cite W. W. Zachary, An
information flow model for conflict and fission in small groups, Journal of
Anthropological Research 33, 452-473 (1977).
