# Supplementary material for: Path-enhanced graph convolutional networks for node classification without features
Source: PLoS One. 2023 Jun 9;18(6):e0287001. doi: 10.1371/journal.pone.0287001 (PMC10256224; doi:10.1371/journal.pone.0287001)
Supplement: S1 Datasets — (ZIP) [file pone.0287001.s001.zip › S1 Datasets/ReadMe.txt]

  This file includes six original datasets used in this work.

  If you use these datasets, Please cite relevant references.

  If you have any questions, please contact qjjiao@aynu.edu.cn.
