# Supplementary material for: Path-enhanced graph convolutional networks for node classification without features
Source: PLoS One. 2023 Jun 9;18(6):e0287001. doi: 10.1371/journal.pone.0287001 (PMC10256224; doi:10.1371/journal.pone.0287001)
Supplement: S2 Datasets — (ZIP) [file pone.0287001.s002.zip]

Archive with 26 entries (25 files):
- S2 Datasets/
- S2 Datasets/Citeseer_adjacency_matrix.txt
- S2 Datasets/Citeseer_feature_matrix.txt
- S2 Datasets/Citeseer_node_label.txt
- S2 Datasets/Citeseer_node_order.txt
- S2 Datasets/Cora_adjacency matrix.txt
- S2 Datasets/Cora_feature_matrix.txt
- S2 Datasets/Cora_node_label.txt
- S2 Datasets/Cora_node_order.txt
- S2 Datasets/Dolphins_adjacency_matrix.txt
- S2 Datasets/Dolphins_feature_matrix.txt
- S2 Datasets/Dolphins_node_label.txt
- S2 Datasets/Dolphins_node_order.txt
- S2 Datasets/Karate_adjacency_matrix.txt
- S2 Datasets/Karate_feature_matrix.txt
- S2 Datasets/karate_node_label.txt
- S2 Datasets/Karate_node_order.txt
- S2 Datasets/Polbook_adjacency_matrix.txt
- S2 Datasets/Polbook_feature_matrix.txt
- S2 Datasets/Polbook_node_label.txt
- S2 Datasets/Polbook_node_order.txt
- S2 Datasets/Pubmed_adjacency_matrix.txt
- S2 Datasets/Pubmed_feature_matrix.txt
- S2 Datasets/Pubmed_node_label.txt
- S2 Datasets/Pubmed_node_order.txt
- S2 Datasets/ReadMe.txt
