# Supplementary material for: Path-enhanced graph convolutional networks for node classification without features
Source: PLoS One. 2023 Jun 9;18(6):e0287001. doi: 10.1371/journal.pone.0287001 (PMC10256224; doi:10.1371/journal.pone.0287001)
Supplement: S2 Datasets — (ZIP) [file pone.0287001.s002.zip › S2 Datasets/Citeseer_node_label.txt]

0	1	0	2	3	3	0	1	3	4	1	0	2	1	2	1	2	5	0	0	0	1	1	2	1	5	2	0	1	5	5	5	5	0	1	0	3	1	0	0	0	0	0	0	0	0	0	0	1	0	1	1	0	4	1	2	5	2	1	0	2	4	1	3	0	1	1	1	2	1	0	0	0	2	5	0	0	5	5	1	2	0	1	5	0	1	2	3	1	0	5	4	0	1	1	1	5	3	1	0	1	0	5	1	0	1	1	1	2	0	0	0	2	3	0	0	0	2	1	0	2	0	1	5	3	0	3	1	2	4	5	0	0	0	3	4	0	0	0	0	3	0	0	4	0	0	0	1	0	2	2	1	1	1	1	1	1	1	0	5	0	4	5	0	2	0	0	1	2	4	0	0	5	3	0	5	1	0	1	5	1	0	1	5	1	0	0	0	0	1	0	5	0	0	1	4	0	0	0	0	1	3	0	0	0	1	1	4	0	0	4	0	1	1	0	5	1	3	5	1	1	1	1	1	1	4	0	1	1	0	0	1	1	1	1	1	1	0	2	0	0	0	0	5	1	0	0	0	1	4	0	1	0	1	1	0	1	1	0	1	0	1	5	3	0	1	5	1	5	3	3	0	5	3	5	1	1	0	5	4	3	0	0	3	5	5	5	0	3	3	3	1	1	4	3	1	1	5	3	1	4	2	1	1	1	5	0	0	2	4	1	2	0	0	0	0	0	1	1	0	0	1	1	0	2	2	2	2	3	3	3	2	1	0	0	1	1	0	5	0	0	0	1	4	0	0	0	0	0	1	0	0	2	2	2	1	1	1	4	4	0	0	2	1	1	1	1	0	0	0	4	2	1	0	1	2	2	2	2	0	5	4	1	2	2	0	0	0	0	0	1	1	1	0	0	3	4	4	4	0	0	0	0	0	0	0	1	5	1	0	0	0	0	4	1	4	0	0	0	1	1	2	1	2	0	0	0	1	1	5	5	3	4	4	0	0	0	1	1	1	1	2	1	2	1	1	5	1	0	2	2	1	5	0	0	1	1	5	5	1	1	2	1	1	0	4	4	0	1	1	1	1	0	1	5	1	1	1	0	5	0	1	1	1	0	1	0	0	0	0	5	4	0	0	0	0	0	0	5	0	0	1	1	1	0	5	0	1	1	0	1	0	2	2	0	0	1	1	2	0	0	1	1	1	2	1	0	0	3	0	0	0	0	5	5	1	0	5	1	1	3	1	0	4	3	2	0	1	0	1	1	1	2	5	1	1	2	1	1	4	1	5	5	4	0	4	1	5	0	0	0	1	1	1	1	1	1	3	2	0	1	1	4	0	0	0	1	0	2	0	1	3	1	0	0	0	0	1	1	1	0	5	1	0	0	0	0	0	1	1	4	0	0	0	3	3	1	5	0	1	0	0	0	0	0	0	2	3	4	2	0	0	0	1	1	4	1	2	2	1	1	0	0	0	3	2	1	0	1	0	0	0	3	4	0	1	0	4	1	0	0	0	4	0	5	1	0	0	1	1	1	0	5	1	0	0	0	2	0	2	1	4	0	1	1	1	1	1	1	5	0	0	0	5	1	4	3	1	1	1	1	1	2	0	4	4	1	1	1	2	2	1	2	5	1	4	4	1	0	0	0	0	0	3	3	1	0	1	1	0	0	0	5	0	0	0	0	0	1	3	5	0	1	2	1	1	1	1	1	1	0	0	0	0	5	1	2	0	0	0	0	0	2	1	0	2	4	0	1	5	5	1	1	1	2	0	2	1	0	1	2	2	5	2	2	0	0	0	0	3	0	1	0	5	0	4	0	1	5	1	1	5	5	1	1	1	0	0	0	0	4	0	1	5	0	0	0	0	4	1	4	0	0	5	0	1	3	1	1	1	2	5	5	5	0	0	0	0	3	1	0	1	1	0	1	2	0	0	0	0	0	4	4	4	0	0	3	4	4	5	0	0	5	0	0	0	0	2	0	0	4	1	0	1	0	0	1	0	2	0	2	5	1	1	5	0	5	5	1	3	3	5	0	0	2	5	2	5	0	1	0	1	1	1	1	1	1	0	4	5	1	1	3	5	1	4	3	2	1	0	1	1	1	0	5	0	4	4	0	1	0	0	0	0	1	0	0	0	0	0	3	0	0	0	4	0	1	2	3	3	0	0	1	1	0	0	1	0	1	0	2	4	0	5	0	0	3	1	4	4	0	2	2	0	1	0	1	1	2	0	0	0	0	0	0	3	0	1	0	0	0	5	1	5	0	0	0	5	1	1	1	2	0	0	1	1	1	1	1	0	0	5	1	2	5	2	2	3	5	5	0	2	1	2	0	3	5	5	2	2	3	4	0	5	5	2	1	2	2	5	2	2	2	2	3	4	2	2	2	2	5	4	5	5	2	5	2	5	2	5	2	1	1	5	4	0	5	2	2	0	2	5	5	1	3	1	2	0	2	0	5	2	5	2	0	5	2	0	2	2	2	5	0	5	4	5	4	4	2	5	2	2	2	0	3	2	2	2	4	2	5	5	3	4	1	1	2	2	5	2	3	4	2	5	4	2	0	2	4	5	5	1	2	2	3	2	2	5	2	5	5	2	2	5	1	5	2	5	2	4	2	4	2	5	3	1	5	5	4	2	3	2	5	2	5	1	5	1	5	1	2	5	5	2	2	5	2	1	4	5	2	3	4	4	1	4	4	5	4	5	2	1	2	3	5	5	2	1	4	1	2	4	4	1	5	0	2	1	5	1	2	0	1	3	4	4	0	4	4	1	3	4	1	4	4	2	1	5	2	1	1	1	4	0	1	4	2	3	1	1	0	1	2	4	1	5	2	1	2	1	2	2	4	2	5	2	2	1	4	4	3	2	2	4	1	4	4	1	2	5	4	5	1	1	5	2	4	5	5	1	4	1	1	1	1	4	2	0	5	2	1	4	4	4	2	2	5	3	4	4	4	4	2	4	5	1	4	2	4	2	5	2	5	1	5	5	5	4	5	5	2	2	1	5	4	4	1	5	0	5	1	1	4	4	1	1	1	4	4	1	4	4	5	0	4	1	4	2	3	1	5	1	2	3	5	3	3	5	3	5	5	4	2	5	5	5	5	5	3	5	5	2	5	2	1	5	5	4	5	3	5	1	4	1	3	5	3	1	0	2	2	2	2	2	2	1	2	1	5	5	3	2	2	2	2	2	5	5	5	5	1	2	3	0	3	3	2	2	4	1	0	4	4	4	1	2	2	2	5	5	1	3	4	4	4	4	4	0	5	2	2	5	2	3	2	2	4	4	4	2	2	5	4	4	1	4	4	4	5	3	1	4	3	4	1	4	2	1	2	4	4	1	2	2	1	2	3	0	2	2	2	2	4	5	4	2	5	4	4	3	4	2	5	5	2	5	0	2	2	2	2	4	4	4	3	4	2	2	2	2	5	1	5	5	3	1	5	1	4	4	0	1	5	5	5	2	1	0	2	2	4	2	2	2	3	3	2	2	2	2	4	4	4	1	2	2	2	2	5	4	4	2	4	1	4	2	2	5	5	3	3	5	2	5	3	5	0	0	1	5	2	4	4	2	5	4	0	3	4	2	4	5	4	5	5	5	1	1	1	4	4	5	1	1	5	5	5	1	1	2	2	2	2	4	2	2	2	2	2	4	5	2	4	2	2	2	2	4	4	5	2	0	2	2	5	5	4	5	1	5	2	5	2	2	2	1	2	5	3	2	5	5	1	5	1	4	2	2	4	1	1	5	0	5	3	4	4	5	5	2	1	2	1	5	1	5	5	1	1	4	4	4	2	2	4	0	4	1	1	2	5	5	2	4	2	2	5	2	2	5	2	5	3	2	3	2	5	5	4	1	5	2	4	4	4	4	4	2	4	4	5	4	4	4	1	5	5	5	1	4	2	5	0	2	1	2	5	5	5	3	2	5	5	5	5	5	5	5	5	4	1	1	5	5	5	5	3	2	1	4	2	2	1	1	3	4	2	3	0	5	4	1	2	2	4	4	1	5	5	2	0	0	4	2	4	2	2	4	5	1	5	1	0	1	4	4	2	5	1	5	2	3	4	4	4	5	1	5	2	1	3	2	2	5	2	4	1	1	2	2	5	4	2	2	2	5	5	2	2	4	4	1	5	5	5	4	5	4	2	1	2	4	1	2	4	4	4	4	4	4	5	4	0	0	0	4	4	2	0	0	1	2	1	4	4	5	1	3	3	3	2	4	3	1	2	5	2	2	0	5	4	4	4	5	3	2	5	4	4	0	2	0	2	1	1	2	4	0	0	4	4	1	3	2	2	1	2	1	1	1	4	4	2	0	5	5	4	1	2	2	2	2	2	3	2	2	4	4	4	5	5	1	4	5	2	4	4	2	2	4	2	5	2	0	5	0	0	1	1	2	4	5	5	2	4	4	5	5	1	1	2	1	3	4	4	4	1	5	2	2	4	5	5	5	4	3	5	2	5	1	5	5	5	5	4	5	1	3	5	1	4	3	0	0	2	5	2	2	2	1	2	1	3	3	4	5	5	5	1	1	4	4	4	4	4	4	4	5	4	4	2	2	0	3	5	5	1	1	1	5	5	2	2	4	1	4	5	5	3	3	5	1	4	4	2	1	2	2	0	4	5	2	1	5	1	2	2	2	4	4	4	2	4	2	4	4	4	2	2	2	4	5	4	4	1	1	1	0	1	1	5	4	4	1	2	4	5	5	0	2	4	5	5	3	5	1	0	0	5	0	1	1	4	2	3	4	5	1	4	4	2	2	2	5	1	2	2	2	2	4	4	4	4	4	4	2	5	0	1	2	1	4	4	4	4	2	4	4	1	3	5	5	5	5	0	5	2	0	2	2	2	5	3	3	3	4	1	0	4	1	1	4	1	2	1	2	5	1	0	5	5	1	1	2	2	2	2	2	2	2	5	5	5	5	5	4	5	5	3	0	2	1	3	5	2	0	3	0	1	1	4	3	5	2	5	5	3	3	3	5	0	2	5	2	5	2	2	5	0	5	5	5	2	2	1	5	2	2	2	0	2	2	2	2	1	5	0	5	2	0	5	2	0	3	2	2	2	5	1	0	1	5	1	4	2	2	1	5	2	3	5	2	2	2	4	4	2	2	2	1	4	2	4	2	2	5	1	5	5	5	2	2	3	4	5	5	2	5	2	4	2	3	0	2	3	0	2	4	0	5	0	2	4	1	1	2	4	5	1	2	1	5	3	5	2	2	2	2	5	2	2	5	0	5	2	5	1	3	3	2	5	4	5	2	5	2	5	5	1	5	1	3	2	2	0	2	4	4	4	2	1	0	1	2	2	3	4	4	0	2	2	0	2	3	0	1	2	0	4	1	0	1	5	1	1	3	5	5	4	4	5	2	2	1	5	5	4	2	5	0	5	4	4	0	1	1	0	4	2	5	2	0	5	4	5	3	4	5	4	1	1	1	4	1	5	4	1	2	1	2	3	4	4	4	4	2	5	2	4	5	5	0	2	2	4	4	4	1	4	0	3	5	4	5	0	0	4	5	0	4	4	0	1	0	0	0	1	2	3	0	1	2	4	1	0	0	2	5	4	5	1	4	3	1	1	0	1	5	5	0	5	3	4	1	2	4	2	5	2	3	1	5	1	2	0	2	2	0	5	2	2	2	5	1	5	5	1	5	3	3	2	3	1	2	3	2	5	1	5	1	2	2	5	1	1	4	3	3	4	4	2	1	2	2	3	1	1	5	1	2	2	0	0	0	2	2	2	4	2	3	0	1	1	0	0	3	3	2	1	4	4	3	2	4	0	4	2	2	1	4	5	2	3	3	1	3	2	2	3	4	1	1	2	4	1	0	4	1	2	2	2	5	2	2	2	2	2	2	1	2	2	3	4	5	2	2	2	1	2	5	5	2	2	2	5	0	0	5	0	2	4	2	2	3	0	0	0	0	0	0	2	2	3	5	2	2	2	4	5	5	4	5	2	1	1	3	3	3	1	5	5	3	2	5	5	5	0	5	0	2	2	3	2	3	2	5	5	2	2	2	2	2	0	1	4	2	0	5	1	5	1	4	2	2	2	5	1	1	4	1	5	2	5	5	0	5	1	2	2	2	5	5	5	1	1	5	2	3	0	0	2	2	5	0	2	0	1	4	5	2	2	5	2	3	2	4	0	0	4	4	1	0	2	3	2	3	2	0	5	2	4	3	1	2	0	4	2	2	1	4	1	4	2	5	1	1	1	4	4	2	4	5	4	4	4	4	4	3	2	2	2	5	5	1	5	2	3	1	5	5	0	0	2	1	1	4	4	5	1	1	1	5	3	1	4	4	0	5	5	2	0	1	5	1	5	1	4	3	4	5	4	4	5	2	5	3	3	3	0	1	1	3	1	0	1	1	0	1	2	2	4	2	0	4	4	3	4	4	4	4	2	2	2	1	4	5	4	4	4	0	0	5	5	3	5	1	4	5	5	5	0	0	2	2	1	3	3	4	1	4	4	2	4	4	4	1	5	5	1	0	4	1	1	4	1	5	1	2	2	3	1	1	4	0	0	4	4	4	4	4	1	2	1	1	3	4	0	4	5	2	2	2	1	1	5	2	0	1	0	0	2	2	2	2	1	5	4	5	1	5	0	0	5	5	5	3	1	5	3	3	3	5	4	4	5	2	0	2	2	2	5	5	5	2	1	1	2	1	2	2	5	2	2	5	2	2	5	2	2	2	5	4	3	4	2	4	4	1	4	3	2	2	3	3	2	5	1	4	5	5	5	4	4	1	0	0	0	0	5	3	2	3	2	5	3	2	0	3	3	4	1	2	3	0	4	4	4	5	1	1	4	4	1	0	1	1	3	1	2	5	0	2	1	1	2	3	2	2	1	5	2	4	4	0	1	1	3	2	4	4	5	5	4	3	2	4	2	4	0	0	0	2	2	2	2	4	4	0	1	4	3	3	3	3	5	3	3	5	2	2	4	5	5	4	5	0	3	2	1	2	2	4	4	4	4	5	2	3	5	2	5	2	5	5	4	4	0	4	5	5	4	4	4	5	0	3	4	0	5	5	4	3	3	3	0	1	1	3	4	4	4	1	1	4	0	5	0	4	5	1	4	4	2	4	4	1	2	2	4	3	2	2	3	2	2	1	0	0	0	0	0	0	4	1	5	0	2	3	5	2	2	2	1	5	3	5	5	0	0	1	0	2	1	2	1	2	2	4	4	2	0	1	4	2	3	0	4	1	5	5	1	1	2	1	2	2	5	5	3	5	2	2	0	0	5	5	0	2	1	4	2	5	3	5	5	2	5	1	5	4	5	5	0	2	1	4	4	4	2	5	5	2	0	0	3	5	1	2	2	2	0	3	3	4	5	5	5	2	1	4	5	5	1	5	5	1	3	4	2	4	2	2	0	2	2	4	3	2	2	0	5	5	2	5	5	3	1	0	2	2	1	0	1	5	5	3	5	2	5	1	0	5	2	2	5	0	0	5	5	2	1	1	2	1	5	2	5	2	5	1	2	5
