# Supplementary material for: Path-enhanced graph convolutional networks for node classification without features
Source: PLoS One. 2023 Jun 9;18(6):e0287001. doi: 10.1371/journal.pone.0287001 (PMC10256224; doi:10.1371/journal.pone.0287001)
Supplement: S2 Datasets — (ZIP) [file pone.0287001.s002.zip › S2 Datasets/Cora_node_order.txt]

1229	531	176	1325	1806	1440	523	1225	1230	1270	1059	1640	899	1255	1231	1733	184	2293	426	839	1208	801	107	1434	1349	1980	424	902	293	678	2072	1711	2151	1791	227	1347	1502	2334	1857	1348	1350	1424	83	421	1005	222	2134	234	1436	489	490	1399	782	1909	255	75	2015	196	2320	594	197	2450	1777	1673	502	2439	447	2119	1330	451	891	812	423	381	819	642	841	2294	1506	799	1738	2444	939	379	659	190	1148	232	527	370	2419	445	201	1817	1427	1818	800	2093	1676	1820	2232	1628	1532	857	413	2060	1346	1056	1057	1207	418	1691	385	438	1391	1435	1002	469	933	781	1952	2040	1098	2309	432	1618	2626	433	863	96	1211	844	1453	272	1630	1459	873	2212	2163	1684	2250	13	1982	2259	1875	87	412	1239	1018	459	2359	1895	1735	435	826	901	1076	1600	1245	1162	1615	1819	1679	1	1654	2459	1213	200	168	590	1788	1388	778	185	16	443	2265	779	1128	271	1690	847	2624	457	1246	2171	398	2136	72	2375	1066	55	1061	1321	1822	1147	2399	1103	389	886	2227	1693	419	383	420	436	907	437	776	1813	198	1044	581	1442	1607	452	1145	417	1127	100	181	1659	488	770	1155	1003	2696	362	923	405	740	1558	1707	2398	386	406	783	104	1322	178	1118	2249	1709	2148	978	1378	2416	1169	2059	1141	746	521	832	1736	1734	559	1198	1297	1224	493	1403	473	2100	836	367	2233	159	1287	1228	2130	1579	2365	2463	2336	987	2237	1580	213	2166	2238	1071	1670	2637	251	503	1559	1129	879	461	316	131	2478	1821	603	855	944	363	1761	209	2526	917	2132	2349	686	748	177	212	1146	1635	44	431	182	737	1514	2080	402	539	2381	689	1637	1639	988	520	676	1778	1043	2170	2172	392	1889	403	2468	1779	948	2006	534	380	2295	1643	2007	2296	2298	2010	1755	529	468	76	655	369	384	1689	1695	1433	444	605	614	2314	1175	2628	627	1748	2413	446	2386	1930	1933	1932	203	299	442	211	1613	2335	1324	173	374	1470	838	1121	2263	121	772	1258	233	1713	966	285	2456	2094	1686	34	760	851	1602	267	133	1134	393	2342	742	1226	1465	2	326	1533	1300	744	1414	2156	1418	975	1420	188	309	1032	97	2213	2380	1240	1844	1058	2310	157	1467	2685	961	677	715	2348	1592	761	1091	2350	1248	796	1233	1201	1706	798	1064	955	361	1196	1715	1876	1013	179	2075	103	377	1936	174	658	881	1396	208	346	1215	387	1204	2357	758	1566	946	1575	261	204	1576	2615	1617	1235	941	175	205	1199	169	913	861	245	1238	630	2116	526	206	1478	1541	1557	1887	887	440	1439	2625	972	722	399	1581	1336	785	1790	1052	1171	1338	390	1343	2181	830	2455	1084	258	2300	1068	288	1415	1444	564	2207	2464	1491	852	1063	1234	372	1332	165	771	1730	409	410	2477	2297	50	1458	2460	1430	2179	343	1423	2319	1737	638	259	639	427	1775	1227	397	42	775	172	882	555	264	171	2199	186	1290	1266	1466	1468	187	1583	441	951	68	862	262	224	989	1237	552	580	2683	415	1577	1210	207	600	1685	2256	295	480	487	491	500	747	1130	2411	729	428	2636	1931	876	2638	1745	636	2429	2527	1345	1247	395	382	210	147	1776	824	601	39	802	266	400	401	273	322	1714	2153	1291	803	2695	355	2671	404	192	833	1799	84	1641	2203	1642	408	320	2076	1648	519	221	1200	1195	193	2343	347	1789	1203	1476	1479	504	180	1398	2363	2445	2329	1212	950	773	1323	183	1890	422	1482	1483	160	3	1197	817	2049	2099	1694	396	1495	631	2410	2301	2387	199	1303	1823	755	550	2039	814	2476	2073	269	331	229	766	1731	425	777	1497	191	151	1012	202	804	2328	845	388	439	1480	743	416	407	350	2182	429	2257	1067	1271	1249	1710	2299	565	1543	1815	656	145	900	286	70	279	434	805	2373	352	189	391	1429	607	102	1355	1582	1692	1137	1209	983	1441	1144	1712	394	194	1674	1610	430	667	90	91	1494	1708	378	2162	195	1668	1232	1218	1413	1236	2374	2264	115	2234	1816	1004	1351	1849	411	1316	25	1505	554	1405	26	1409	414	1404	965	1595	219	2014	2610	1387	368	2446	27	2497	704	2519	705	1288	834	1800	1807	921	344	1862	2102	2219	2218	2667	1243	1863	634	40	2037	2470	1908	225	1919	1522	859	911	1757	1046	1317	1765	21	1766	1978	1041	643	492	647	2113	1384	575	731	653	654	1149	1841	1152	2369	2370	1901	1835	2503	609	1452	681	2055	2378	610	2223	663	967	1669	1955	2520	1858	1880	885	1998	2522	993	2034	1120	1938	2035	51	644	985	1490	1956	1257	351	602	280	2245	1913	840	1015	842	246	822	593	2396	595	1671	875	1831	2000	1334	1979	475	250	2311	1385	790	2401	1937	2588	1426	1912	2492	1432	871	2591	2481	2590	664	1335	274	477	486	1031	995	2592	1053	820	2367	1192	1842	53	1526	661	1927	2465	2340	753	2521	2368	1767	2395	1975	481	646	1020	2027	1626	697	1375	813	1917	574	524	949	2138	45	2117	685	302	2466	28	2425	29	1353	787	1047	756	703	1109	509	670	1854	2511	2556	751	1389	1939	2124	2261	2103	1122	82	1499	538	1315	1960	113	1390	1411	2127	940	1843	2555	2178	2147	270	1048	1253	1677	1329	2440	1319	73	1376	2472	1928	1219	665	2313	2457	2321	1033	1523	2177	1524	1664	2246	2019	657	511	567	1525	1962	1306	1307	2484	1285	551	1829	1622	1022	1830	962	2632	611	2523	1352	821	466	1655	674	2251	1115	1357	709	568	2129	371	905	1359	36	695	791	1026	1945	2500	1888	735	1606	1519	1520	1885	908	2228	1763	942	324	1510	2471	496	1739	2108	2107	1119	2046	1620	915	571	2433	2436	152	687	1380	464	2174	130	2031	597	628	110	43	497	2149	1374	1027	1601	1462	2114	1463	1383	1768	869	870	2510	1573	2244	666	510	1865	1516	1358	914	557	1099	2692	1280	2504	1744	134	136	2252	694	1030	276	2541	888	166	707	1362	700	15	701	1624	144	164	2372	297	957	1629	1040	2676	1509	315	637	1681	484	501	49	843	2064	74	1311	1194	2088	2643	1028	61	223	1508	92	1313	668	465	1994	2639	2351	2112	672	317	2150	2165	853	1397	162	2420	699	2631	1496	2096	119	2494	345	2517	312	1009	768	2495	2558	2485	1621	1492	1742	2339	706	1025	2325	641	1986	111	2051	1987	553	1833	958	1953	1638	880	682	640	354	1758	1591	1106	2141	635	1035	2222	577	1489	1897	585	662	2143	1039	1771	46	59	80	1089	651	1394	2397	482	969	252	649	2253	1450	108	114	573	1318	1762	789	99	64	1254	1250	1017	1759	1942	1943	1944	2221	1252	507	1251	579	1126	2569	660	669	2467	586	549	596	587	2704	449	2045	1727	1728	2366	56	1918	2283	474	149	583	866	548	1166	2542	1001	2258	303	2115	514	1793	566	780	2018	1111	556	6	545	1363	132	314	2545	1855	1107	1112	738	739	1408	7	1045	1054	1604	1132	1997	2243	1299	2451	2400	924	1029	1301	2501	2577	1893	1961	94	1517	95	1740	2042	1367	1193	2318	1314	357	2215	2383	307	964	1521	732	2453	910	1884	673	1036	2513	333	2056	366	691	714	2105	2559	2560	161	20	513	792	793	2036	795	759	2379	912	1262	1507	1511	2098	671	319	1451	854	476	294	327	1241	1824	1296	2443	883	1701	1279	2289	127	1205	1263	1769	928	2458	2180	2110	809	1168	2593	982	1852	1584	963	1958	937	78	79	584	1410	2361	2619	2160	1283	2568	1882	1382	992	2454	2635	1743	2123	1921	2146	1051	2618	727	1883	952	1881	1625	135	728	2288	1007	1488	1552	120	1042	698	1161	1049	1368	2220	2347	626	2097	1515	2346	1151	692	2502	1729	1527	2461	1085	1088	562	1749	1312	1634	2452	906	2482	1050	856	1911	938	2269	540	1656	2242	541	1116	984	918	1277	1138	1113	1612	1395	2333	2106	1264	62	2377	214	356	1935	1704	512	2202	1518	1356	167	358	1289	1422	1110	2001	2529	2254	1959	1940	2699	710	1158	1021	1320	576	499	569	2371	684	2026	300	2002	1905	991	1741	296	1114	2169	483	485	67	305	578	2077	1055	1361	1364	528	1369	1365	2268	2640	922	2664	506	696	2109	163	467	1093	2530	2524	2394	570	560	1977	588	1366	604	1836	688	974	148	454	1472	1874	310	318	122	321	2267	375	220	1920	2473	1838	8	1719	971	733	850	2008	904	2678	648	1531	2043	1473	313	1019	124	815	342	2125	1644	1910	298	1864	1273	1682	702	1825	797	47	93	85	1481	41	680	757	1023	2248	2029	1484	1717	2345	693	960	1891	1832	1165	1309	30	1244	1298	1696	154	1892	2081	311	2447	1650	1302	1565	2009	1167	1108	994	1150	788	515	1826	909	12	1092	2278	2516	1764	248	763	2187	2280	1988	916	530	2216	2095	2030	1006	543	2275	2666	1037	2139	943	2330	823	2315	1373	765	2270	1760	1512	818	1221	986	1131	945	2175	1096	2140	1016	123	1024	2691	2650	2033	2217	2239	1705	2135	2690	2509	1274	1984	2423	1652	1393	2089	1653	292	1259	1354	508	858	1310	1528	19	257	2677	1136	1645	1529	2581	2582	1493	1377	116	1077	217	1446	66	1663	117	572	1447	2104	1513	4	1649	458	650	1500	1834	1896	1651	1501	1268	2159	652	2111	589	606	1485	558	1431	2376	139	2601	35	1609	1947	1999	1827	2281	2518	1623	1976	1828	976	57	58	2391	2589	287	1425	31	1008	1941	1810	1856	1477	463	970	2611	1449	1867	1946	2200	1402	927	2206	2665	2586	2190	2306	1847	282	170	1801	2193	2576	724	2629	2686	283	2068	2070	717	1906	1907	2157	2071	2091	1773	2090	2164	156	1160	2657	1139	2078	2079	2290	959	1437	128	2532	1179	622	1750	2561	260	230	18	1751	2092	1752	2633	2262	2641	22	243	608	2659	903	2208	2210	633	14	353	999	2047	720	1851	1340	592	2133	228	2570	2194	1153	2389	2533	2240	1156	1534	1333	2028	2032	990	1073	1000	129	1811	1703	2414	1633	1812	1871	1545	2543	2544	1672	1802	2176	1326	1328	339	2155	2483	2053	118	1344	2276	2084	893	894	1074	1619	2272	226	1530	2085	1560	1561	807	2354	2674	1846	1075	1848	2612	623	32	2651	2668	1417	1879	525	2358	2327	329	535	2338	1392	2705	2707	1503	2708	1080	956	71	1421	237	1535	1925	359	1339	1206	2086	2173	1687	1598	2706	1860	2062	11	2630	244	1716	1718	1720	2137	2580	2491	718	2488	1101	1965	1589	376	2669	265	591	816	472	2547	2211	341	632	2681	2554	253	613	2161	846	304	2540	1916	2069	1774	1554	2214	1698	23	867	2011	2448	2360	2201	2475	1556	2145	1341	2353	1675	1968	335	968	1551	1981	2474	337	1747	1133	1536	1176	2225	1805	2427	1785	599	48	2385	1173	1294	745	895	2599	2613	1327	2235	2490	1428	2292	2550	2168	561	1372	1873	2337	2041	2614	2600	2013	239	242	2392	2393	2652	754	1578	2634	2602	2647	1282	2226	2462	1331	2605	2644	1996	2312	1123	831	953	1680	2122	2128	954	1605	2255	1608	2606	1899	1699	2594	582	934	1537	1342	1973	1636	544	767	1278	1574	2274	2507	810	153	1286	1866	1125	2167	716	365	2355	1985	896	1868	284	1786	1568	1180	1182	2196	2430	919	2531	1272	1570	1571	1569	1904	2658	2557	1572	2409	2694	2670	1183	2241	1293	2195	1371	2323	1401	24	215	1086	1588	1186	1189	2021	1929	2693	2534	1950	1845	1174	1631	2074	1275	2302	2205	1611	2698	240	1276	563	336	2441	1877	1809	330	2564	1143	2352	2126	2701	2317	328	2063	1097	2479	2236	155	2702	973	2514	2642	2566	456	1217	837	2675	683	712	1971	2434	1974	238	1870	2546	2229	1898	1914	518	2364	1550	2087	2023	2697	1754	1926	1547	349	616	1915	1967	1104	786	1993	2597	2515	878	1269	462	495	1187	2344	2057	1095	2054	2204	1498	1406	1407	1261	1590	2324	360	811	54	1661	112	2082	60	1191	2142	1038	1753	884	1105	2152	2700	1454	1456	1969	2405	2406	2308	1448	1770	2408	1124	137	769	340	1954	106	2525	109	1782	98	2388	1951	1178	2621	2231	1256	2535	2567	868	1060	1803	1683	1540	1869	2603	1548	216	1678	1069	2316	1090	1553	1295	1102	537	268	1163	86	1662	2620	2622	2284	2437	2496	931	2004	241	1723	1900	1902	235	864	2607	140	1948	1949	141	1555	1539	2326	719	1011	1170	730	150	306	2017	2287	2609	2648	63	471	2548	2303	2549	1292	2016	2480	1284	37	2305	806	1486	2191	2050	142	1990	1078	2192	828	2617	33	1585	2574	2209	546	547	1797	2341	450	5	143	2432	126	892	794	1596	325	2144	2431	2266	736	1772	1117	332	453	2247	872	2627	1457	1386	158	1992	2604	1700	2022	1455	619	1443	1966	308	2382	849	2052	1304	2158	2684	1177	997	1964	829	1504	2679	708	536	277	1798	784	774	1594	2025	1804	1756	2048	2682	1260	2418	278	1814	1265	1567	1267	624	2663	448	1281	88	2623	10	1562	2407	1188	1702	936	679	2118	505	2101	2584	2585	1724	621	2596	301	2551	1544	1308	2273	721	2331	291	2578	2579	726	470	835	1083	2552	1337	1970	1924	69	1983	494	1157	1100	1872	1487	1216	218	1783	1599	2498	254	947	1586	1667	734	929	930	1627	1721	1614	2024	1792	1837	1072	625	1564	1087	479	373	1034	1796	1989	231	690	2412	1995	2058	2286	1142	752	236	1416	1646	455	247	713	1886	2304	1172	1135	749	2426	498	81	2656	723	1784	925	1360	1014	1850	2198	2332	1460	1464	1471	2571	348	2003	1474	1475	2562	2442	2038	977	2005	478	865	860	2403	1549	1972	263	2438	898	1538	1220	979	598	762	1725	645	2469	2653	1461	1079	1903	2322	2356	2489	615	620	618	275	1853	2662	2424	281	1722	2654	516	1746	2616	2020	2553	825	1542	2646	2449	2689	38	2649	460	17	2307	2184	1839	1840	1445	334	2271	1657	1922	2505	848	2688	2645	2083	1658	338	2660	675	289	364	2285	1159	1660	1190	2012	1688	1081	1070	2506	249	612	2661	138	1202	2061	105	2362	1400	522	1546	932	65	125	2508	1780	617	323	2390	629	1732	1934	1697	725	1726	2404	517	2277	2672	1154	1214	1419	996	2185	998	1094	2493	1597	542	1062	1082	2279	764	1412	2655	2065	1010	2188	2673	9	2487	1184	2421	52	1223	2197	1370	1065	533	2680	2512	1859	2422	1563	1379	1222	532	874	2428	2384	2563	2415	1957	1991	1861	2120	1794	980	981	2154	2486	2186	1632	1878	1164	1242	889	146	2703	1185	2528	256	2538	2230	897	2539	2044	2224	1140	1587	1381	890	926	827	1665	2121	1795	741	89	1469	2583	2417	2291	1808	1923	1666	101	2565	2066	2131	2435	935	77	1647	1894	290	711	2402	2282	1603	1616	1438	750	2183	1181	2067	1963	2536	1787	877	2587	808	2595	2687	920	1305	2572	2575	2598	2573	2608	1781	2260	2499	2537	2189	1593
