# Supplementary material for: Path-enhanced graph convolutional networks for node classification without features
Source: PLoS One. 2023 Jun 9;18(6):e0287001. doi: 10.1371/journal.pone.0287001 (PMC10256224; doi:10.1371/journal.pone.0287001)
Supplement: S2 Datasets — (ZIP) [file pone.0287001.s002.zip › S2 Datasets/Dolphins_node_order.txt]

2	1	6	3	7	4	8	5	10	9	14	11	18	12	20	13	23	15	26	16	27	17	28	19	32	21	33	22	42	24	49	25	55	29	57	30	58	31	61	34	35	36	37	38	39	40	41	43	44	45	46	47	48	50	51	52	53	54	56	59	60	62
