# Supplementary material for: Path-enhanced graph convolutional networks for node classification without features
Source: PLoS One. 2023 Jun 9;18(6):e0287001. doi: 10.1371/journal.pone.0287001 (PMC10256224; doi:10.1371/journal.pone.0287001)
Supplement: S2 Datasets — (ZIP) [file pone.0287001.s002.zip › S2 Datasets/Karate_node_order.txt]

0	8	1	9	2	14	3	15	4	18	5	20	6	22	7	23	10	24	11	25	12	26	13	27	16	28	17	29	19	30	21	31	32	33
	
