# Supplementary material for: Path-enhanced graph convolutional networks for node classification without features
Source: PLoS One. 2023 Jun 9;18(6):e0287001. doi: 10.1371/journal.pone.0287001 (PMC10256224; doi:10.1371/journal.pone.0287001)
Supplement: S2 Datasets — (ZIP) [file pone.0287001.s002.zip › S2 Datasets/Polbook_feature_matrix.txt]

0	1	1	1	1	1	1	2	2	2	2	2	2	2	2	2	2	2	2	2	2	2	2	2	2	2	2	2	2	2	2	2	3	3	0	3	3	3	3	3	3	3	3	3	3	3	3	3	3	3
1	0	2	1	2	1	1	2	2	2	2	2	2	2	2	2	2	2	2	2	2	2	2	2	2	2	2	2	3	2	3	3	3	3	0	3	3	3	3	3	3	3	3	3	3	3	3	3	3	3
2	3	2	3	1	2	2	1	3	3	3	3	3	3	2	0	0	0	3	2	3	0	3	0	3	3	3	0	2	2	0	1	0	0	0	0	0	0	0	0	3	0	0	0	0	0	3	0	3	2
1	2	1	2	0	1	1	2	3	3	2	2	2	2	3	3	3	3	2	3	3	3	2	3	3	2	3	3	1	1	1	1	3	3	0	3	3	3	3	3	3	3	3	3	3	3	3	3	3	2
1	2	0	2	1	1	2	1	3	3	3	3	3	3	2	3	3	3	3	3	3	3	3	3	3	3	3	3	2	2	2	2	0	0	0	0	0	0	0	0	0	0	0	0	0	0	0	0	0	3
2	3	2	3	1	2	2	2	3	2	3	3	3	3	3	0	0	0	3	2	2	0	3	0	3	3	3	3	2	2	1	0	0	0	0	0	0	0	0	0	3	3	0	0	0	3	0	3	2	1
1	1	2	2	1	1	0	1	2	2	1	2	1	2	2	2	2	2	1	2	3	2	1	2	2	1	3	3	2	1	2	2	2	2	3	2	2	2	2	2	2	2	3	3	2	3	2	2	3	3
1	1	2	0	2	1	2	2	1	1	1	1	1	1	1	1	1	1	1	1	1	1	1	1	1	1	1	1	3	2	3	3	2	2	3	2	2	2	2	2	2	2	2	2	2	2	2	2	2	2
0	0	0	0	3	0	0	3	0	0	0	0	0	0	0	0	0	0	0	0	0	0	0	0	0	0	0	0	3	0	2	3	0	0	0	0	0	0	0	0	0	0	0	0	0	0	0	0	0	0
2	2	1	2	2	1	1	0	2	2	2	2	2	3	1	3	3	3	2	3	3	3	2	3	3	2	2	3	3	2	1	2	3	3	0	3	3	3	3	3	3	3	3	3	3	3	3	3	3	2
1	1	1	1	1	0	1	1	2	2	2	2	2	2	2	2	2	2	2	2	2	2	2	2	2	2	2	2	2	2	2	2	3	3	0	3	3	3	3	3	3	3	3	3	3	3	3	3	3	3
0	0	0	0	3	0	0	3	0	0	0	0	0	0	0	0	0	0	0	0	0	0	0	0	0	0	0	0	3	0	2	3	0	0	0	0	0	0	0	0	0	0	0	0	0	0	0	0	0	3
2	2	3	1	2	2	1	2	2	2	2	2	1	2	2	2	2	2	0	2	2	2	2	2	2	2	2	2	3	2	3	3	2	2	3	3	2	3	2	2	2	2	3	3	2	3	2	2	3	3
2	2	3	1	3	2	2	2	0	1	1	1	1	1	1	2	2	2	2	2	1	1	1	1	1	2	1	1	0	2	3	3	1	1	2	1	2	1	2	2	1	1	1	1	1	1	1	2	2	2
0	0	0	0	3	0	0	3	0	0	0	0	0	0	0	0	0	0	0	0	0	0	0	0	0	0	0	0	3	0	2	3	0	0	0	0	0	0	0	0	0	0	0	0	0	0	3	0	0	3
2	3	2	3	1	2	2	3	0	3	3	3	3	3	0	0	0	0	3	0	3	0	3	0	0	3	0	0	0	2	2	2	0	0	0	0	0	0	0	0	0	0	0	0	0	0	0	0	3	2
2	2	3	1	3	2	2	2	1	0	2	1	1	2	1	2	2	2	2	2	1	2	2	2	1	2	2	1	3	2	3	2	2	2	3	2	2	2	2	2	2	1	2	2	2	1	2	1	1	1
0	0	0	0	3	0	0	3	0	0	0	0	0	0	0	0	0	0	0	0	0	0	0	0	0	0	0	0	3	0	2	3	0	0	0	0	0	0	0	0	0	0	0	0	0	0	0	0	0	3
3	3	0	2	3	3	2	3	1	2	2	2	1	2	2	2	3	2	2	3	2	2	2	2	2	3	2	2	0	3	3	0	2	2	3	2	2	2	2	2	2	2	2	2	2	2	0	1	3	3
2	2	3	1	2	2	1	2	1	2	0	1	1	2	2	1	1	2	2	1	2	1	2	2	2	2	2	2	3	2	3	3	2	1	2	1	2	1	1	1	2	2	2	2	2	2	2	2	3	3
0	0	0	0	3	0	0	3	0	0	0	0	0	0	0	0	0	0	0	0	0	0	0	0	0	0	0	0	3	0	2	3	0	0	0	0	0	0	0	0	0	0	0	0	0	0	0	0	0	0
3	3	0	2	3	3	3	3	2	1	3	2	2	2	2	3	3	3	3	3	1	3	3	3	2	3	3	2	3	3	3	2	3	3	0	3	3	3	3	3	2	2	3	3	3	2	3	2	0	1
2	2	3	1	2	2	2	2	1	1	1	0	1	1	1	2	2	1	2	2	1	1	1	2	2	2	1	1	3	1	3	3	2	2	3	2	2	2	2	2	2	2	2	2	2	1	2	1	2	2
0	0	3	3	3	3	3	2	3	2	0	3	3	0	2	0	0	0	0	3	3	0	2	0	3	3	3	3	2	0	2	3	0	0	0	0	0	0	0	0	3	3	0	0	0	3	0	3	3	2
3	3	3	2	3	3	3	2	2	1	3	2	2	3	2	3	3	3	3	3	2	3	2	3	2	3	3	2	3	3	2	3	3	3	0	3	3	3	3	3	3	2	3	3	3	2	3	2	2	2
2	2	3	1	2	2	1	2	1	1	1	1	0	1	1	1	2	1	1	2	2	2	2	1	1	2	2	2	3	2	3	3	1	1	2	2	1	2	1	1	1	1	2	2	1	2	1	1	2	2
0	0	3	3	3	3	3	2	3	2	0	3	3	0	2	0	0	0	0	3	3	0	3	0	3	3	3	3	3	0	2	3	0	0	0	0	0	0	0	0	0	3	0	0	0	3	0	3	3	2
0	0	3	3	3	3	3	2	3	2	0	3	3	0	2	0	0	0	0	3	3	0	3	0	3	3	3	3	3	0	2	3	0	0	0	0	0	0	0	0	0	3	0	0	0	3	0	3	3	2
2	2	3	1	2	2	2	3	1	2	2	1	1	0	2	2	2	1	2	2	2	2	2	2	2	2	2	2	3	1	3	3	1	2	3	2	2	2	2	2	1	2	1	1	1	2	2	1	2	2
3	0	3	0	2	3	3	2	0	3	0	0	0	0	3	0	0	0	0	3	3	0	3	0	3	0	3	0	1	3	1	2	0	0	0	0	0	0	0	0	3	0	0	0	0	0	3	0	3	2
3	0	3	3	2	3	3	2	3	2	3	3	3	3	3	0	0	0	0	2	2	0	3	0	2	3	2	3	2	3	1	1	0	0	0	3	0	0	0	3	2	3	3	0	3	3	0	3	2	1
2	2	2	1	3	2	2	1	1	1	2	1	1	2	0	2	2	2	2	2	2	2	2	2	2	1	1	2	0	2	2	3	2	2	3	2	2	2	2	2	2	2	2	2	2	2	2	2	2	2
3	0	3	0	2	3	3	2	0	3	0	0	0	0	3	0	0	0	0	3	0	0	3	0	0	0	0	0	2	3	1	2	0	0	0	0	0	0	0	0	0	0	0	0	0	0	0	0	0	3
0	0	0	0	3	0	0	3	0	0	0	0	0	0	0	0	0	0	0	0	0	0	0	0	0	0	0	0	3	0	2	3	0	0	0	0	0	0	0	0	0	0	0	0	0	0	0	0	0	0
2	2	3	1	3	2	2	3	2	2	1	2	1	2	2	0	1	2	2	2	2	2	2	2	2	2	2	2	0	3	0	0	2	2	3	2	2	2	2	2	2	2	3	3	2	3	2	2	3	3
0	0	3	3	3	3	3	2	3	3	0	3	3	0	2	0	0	0	0	3	3	0	3	0	0	3	3	0	3	0	2	3	0	0	0	0	0	0	0	0	0	0	0	0	0	0	0	0	3	2
0	0	0	0	3	0	0	3	0	3	0	0	0	0	3	0	0	0	0	0	0	0	0	0	0	0	0	0	3	0	2	3	0	0	0	0	0	0	0	0	0	0	0	0	0	0	0	0	0	3
2	2	3	1	3	2	2	3	2	2	1	2	2	2	2	1	0	2	2	2	2	2	2	2	2	2	2	2	0	3	0	0	3	2	3	2	3	2	2	2	3	3	3	3	3	3	3	3	3	3
3	0	3	0	2	3	3	2	0	3	0	0	0	0	3	0	0	0	0	3	3	0	3	0	0	0	0	0	2	3	1	2	0	0	0	0	0	0	0	0	0	0	0	0	0	0	0	0	3	2
2	2	3	1	3	2	2	3	2	2	2	1	1	1	2	2	2	0	2	2	2	2	2	2	2	2	2	2	0	2	0	0	2	2	3	3	2	2	2	2	2	2	2	2	2	2	2	1	3	3
3	3	2	3	3	2	2	1	3	3	3	3	3	0	2	0	0	0	3	2	3	0	3	0	3	3	3	0	2	3	2	2	0	0	0	0	0	0	0	0	3	0	0	0	0	0	0	0	3	2
2	2	3	1	3	2	2	3	2	2	1	2	2	2	2	2	2	2	2	0	2	2	2	2	2	2	2	2	0	3	2	2	3	2	3	2	3	2	2	2	3	3	3	2	3	3	3	3	3	3
3	0	3	3	2	3	3	2	3	2	0	3	3	3	3	0	0	0	0	3	2	0	0	0	3	0	3	3	1	3	2	2	0	0	0	0	0	0	0	0	3	3	0	0	0	3	0	3	2	1
2	2	3	1	3	2	3	3	1	1	2	1	2	2	2	2	2	2	2	2	0	2	2	2	1	2	2	2	3	2	3	2	2	2	3	2	3	2	3	2	1	2	2	2	2	2	2	2	1	1
3	0	3	0	2	3	3	2	0	3	0	0	0	0	3	0	0	0	0	3	3	0	0	0	0	0	0	0	2	3	1	1	0	0	0	0	0	0	0	0	0	0	0	0	0	0	3	0	3	2
2	2	3	1	3	2	2	3	1	2	1	1	2	2	2	2	2	2	2	2	2	0	2	1	2	2	2	2	0	2	0	0	2	2	3	2	3	2	2	2	2	2	2	2	2	2	2	2	3	3
3	0	3	0	2	3	3	2	0	3	0	0	0	0	3	0	0	0	0	3	3	0	0	0	0	0	0	0	2	3	1	1	0	0	0	0	0	0	0	0	0	0	0	0	0	0	0	0	3	2
2	2	3	1	2	2	1	2	1	2	2	1	2	2	2	2	2	2	2	2	2	2	0	2	2	1	2	2	3	2	3	3	2	2	3	2	3	2	3	2	1	2	2	2	2	2	2	2	3	3
3	0	3	3	2	3	3	2	0	3	3	0	0	0	3	0	0	0	0	2	3	0	0	0	3	0	3	0	2	3	1	1	0	0	0	0	0	0	0	0	3	0	0	0	0	0	0	0	3	2
2	2	3	1	3	2	2	3	1	2	2	2	1	2	2	2	2	2	2	2	2	1	2	0	2	2	2	1	0	3	0	0	1	1	3	2	2	2	2	2	2	2	2	2	2	2	2	1	3	3
3	0	3	0	2	3	3	2	0	3	0	0	0	0	3	0	0	0	0	3	3	0	0	0	0	0	0	0	2	3	2	1	0	0	0	0	0	0	0	0	0	0	0	0	0	0	0	0	3	2
2	2	3	1	3	2	2	3	1	1	2	2	1	2	2	2	2	2	2	2	1	2	2	2	0	2	1	2	0	3	3	3	2	2	3	2	2	2	2	2	1	2	2	2	2	2	2	1	2	2
3	0	3	0	2	3	3	2	0	3	0	0	0	0	3	0	0	0	0	3	3	0	0	0	0	0	0	0	2	3	1	2	0	0	0	0	0	0	0	0	0	0	0	0	0	0	0	0	3	2
2	2	3	1	2	2	1	2	2	2	2	2	2	2	1	2	2	2	2	2	2	2	1	2	2	0	2	2	3	2	3	3	3	3	3	2	3	3	3	2	1	2	2	3	2	2	3	2	3	3
3	0	3	0	2	3	3	2	0	3	0	0	0	0	3	0	0	0	0	3	3	0	0	0	0	0	0	0	2	3	1	2	0	0	0	0	0	0	0	0	0	0	0	0	0	0	0	0	3	2
2	2	3	1	3	2	3	2	1	2	2	1	2	2	1	2	2	2	2	2	2	2	2	2	1	2	0	2	0	2	3	3	2	2	3	2	2	2	3	2	1	2	2	2	2	1	2	1	3	3
0	0	3	0	3	3	3	2	0	0	0	0	0	0	3	0	0	0	0	3	0	0	0	0	0	0	0	0	3	0	2	3	0	0	0	0	0	0	0	0	0	0	0	0	0	0	0	0	0	3
2	2	3	1	3	2	3	3	1	1	2	1	2	2	2	2	2	2	2	2	2	2	2	1	2	2	2	0	0	2	0	3	2	2	3	2	2	2	3	2	1	1	2	2	2	2	2	1	2	2
3	0	3	0	2	3	3	2	0	3	0	0	0	0	3	0	0	0	0	3	3	0	0	0	3	0	3	0	2	3	1	1	0	0	0	0	0	0	0	0	3	0	0	0	0	0	0	0	3	2
2	2	2	2	1	2	1	2	2	2	2	1	2	1	2	3	3	2	2	3	2	2	2	3	3	2	2	2	2	0	2	2	2	3	0	3	3	3	3	3	2	3	2	2	2	2	3	2	3	3
3	0	3	0	2	3	3	2	0	3	0	0	0	0	3	0	0	0	0	3	3	0	0	0	3	0	3	0	3	3	1	2	0	0	0	0	0	0	0	0	3	0	0	0	0	0	0	0	3	2
3	3	0	2	3	3	2	3	1	2	2	2	1	1	2	2	3	2	2	3	2	2	2	1	2	3	2	2	0	2	0	0	0	1	3	2	2	2	2	2	2	2	2	2	2	2	2	2	3	3
3	0	3	0	2	3	3	2	0	3	0	0	0	0	3	0	0	0	0	3	3	0	0	0	3	0	3	0	2	3	1	2	0	0	0	0	0	0	0	0	3	0	0	0	0	0	3	0	3	2
3	3	0	2	3	3	2	3	1	2	1	2	1	2	2	2	2	2	2	2	2	2	2	1	2	3	2	2	0	3	0	0	1	0	2	2	2	1	1	1	2	2	2	2	2	2	2	1	3	3
3	3	2	3	3	2	2	1	3	3	3	3	3	0	2	0	0	0	3	3	3	0	3	0	0	3	3	0	2	3	2	3	0	0	0	0	0	0	0	0	0	0	0	0	0	0	0	0	3	2
0	0	0	3	0	0	3	0	2	3	2	3	2	3	3	3	3	3	3	3	3	3	3	3	3	3	3	3	0	0	0	0	3	2	0	1	1	1	1	1	2	2	2	2	2	3	3	2	0	0
3	0	3	0	2	3	3	2	0	3	0	0	0	0	3	0	0	0	0	3	3	0	0	0	3	0	3	0	2	3	1	2	0	0	0	0	0	0	0	0	3	0	0	0	0	0	3	0	3	2
3	3	0	2	3	3	2	3	1	2	1	2	2	2	2	2	2	3	3	2	2	2	2	2	2	2	2	2	0	3	0	0	2	2	1	0	1	1	1	1	1	2	2	1	1	2	2	2	3	3
0	0	0	0	3	0	0	3	0	3	0	0	0	0	0	0	0	0	0	0	3	0	0	0	0	0	0	0	2	0	2	2	0	0	0	0	0	0	0	0	0	0	0	0	0	0	0	0	3	2
3	3	0	2	3	3	2	3	2	2	2	2	1	2	2	2	3	2	2	3	3	3	3	2	2	3	2	2	0	3	0	0	2	2	1	1	0	2	2	2	2	1	2	2	2	2	2	1	3	3
0	0	0	0	3	0	0	3	0	3	0	0	0	0	0	0	0	0	0	0	3	0	0	0	0	0	0	0	2	0	2	2	0	0	0	0	0	0	0	0	0	0	0	0	0	0	0	0	3	2
3	3	0	2	3	3	2	3	1	2	1	2	2	2	2	2	2	2	3	2	2	2	2	2	2	3	2	2	0	3	0	0	2	1	1	1	2	0	1	2	2	2	2	2	2	2	2	1	3	3
0	0	0	0	3	0	0	3	0	3	0	0	0	0	0	0	0	0	0	0	3	0	0	0	0	0	0	0	2	0	2	2	0	0	0	0	0	0	0	0	0	0	0	0	0	0	0	0	3	2
3	3	0	2	3	3	2	3	2	2	1	2	1	2	2	2	2	2	2	2	3	2	3	2	2	3	3	3	0	3	0	0	2	1	1	1	2	1	0	1	2	2	2	2	2	3	2	2	3	3
0	0	0	0	3	0	0	3	0	3	0	0	0	0	0	0	0	0	0	0	3	0	0	0	0	0	0	0	2	0	2	2	0	0	0	0	0	0	0	0	0	0	0	0	0	0	0	0	3	2
3	3	0	2	3	3	2	3	2	2	1	2	1	2	2	2	2	2	2	2	2	2	2	2	2	2	2	2	0	3	0	0	2	1	1	1	2	2	1	0	1	2	1	2	2	2	2	2	3	3
3	0	3	0	2	3	3	3	0	3	0	0	0	0	0	0	0	0	0	3	3	0	0	0	0	0	0	0	2	3	2	1	0	0	0	0	0	0	0	0	0	0	0	0	0	0	0	0	3	2
3	3	0	2	3	3	2	3	1	2	2	2	1	1	2	2	3	2	2	3	1	2	1	2	1	1	1	1	0	2	3	3	2	2	2	1	2	2	2	1	0	1	1	2	1	1	2	1	2	2
0	0	0	0	3	0	0	3	0	3	0	0	0	0	0	0	0	0	0	3	3	0	0	0	0	0	0	0	2	0	2	2	0	0	0	0	0	0	0	0	0	0	0	0	0	0	0	0	3	2
3	3	0	2	3	3	2	3	1	1	2	2	1	2	2	2	3	2	2	3	2	2	2	2	2	2	2	1	0	3	0	3	2	2	2	2	1	2	2	2	1	0	2	2	2	2	2	1	2	2
3	0	3	0	2	3	3	2	3	0	0	0	3	0	3	0	0	0	0	3	0	0	0	0	0	0	0	0	2	3	1	2	0	0	0	0	0	0	0	0	0	0	0	0	0	0	2	3	0	3
3	3	0	2	3	3	3	3	1	2	2	2	2	1	2	3	3	2	3	3	2	2	2	2	2	2	2	2	0	2	0	0	2	2	2	2	2	2	2	1	1	2	0	1	2	2	2	1	3	3
0	0	0	0	3	0	0	3	3	0	0	0	3	0	0	0	0	0	0	0	0	0	0	0	0	0	0	0	3	0	2	2	0	0	0	0	0	0	0	0	0	0	0	0	0	0	2	3	0	3
3	3	0	2	3	3	3	3	1	2	2	2	2	1	2	3	3	2	3	2	2	2	2	2	2	3	2	2	0	2	0	0	2	2	2	1	2	2	2	2	2	2	1	0	2	2	2	2	3	3
0	0	0	0	3	0	0	3	3	0	0	0	3	0	0	0	0	0	0	0	0	0	0	0	0	0	0	0	3	0	2	2	0	0	0	0	0	0	0	0	0	0	0	0	0	0	2	3	0	3
3	3	0	2	3	3	2	3	1	2	2	2	1	1	2	2	3	2	2	3	2	2	2	2	2	2	2	2	0	2	0	0	2	2	2	1	2	2	2	2	1	2	2	2	0	2	2	2	3	3
0	0	0	0	3	0	0	3	0	0	0	0	0	0	0	0	0	0	0	0	0	0	0	0	0	0	0	0	2	0	2	2	0	0	0	0	0	0	0	0	0	0	0	0	0	0	3	0	0	3
3	3	0	2	3	3	3	3	1	1	2	1	2	2	2	3	3	2	3	3	2	2	2	2	2	2	1	2	0	2	0	3	2	2	3	2	2	2	3	2	1	2	2	2	2	0	2	1	2	2
0	0	0	0	3	0	0	3	0	0	0	0	0	0	0	0	0	0	0	0	0	0	0	0	0	0	0	0	2	0	2	2	0	0	0	0	0	0	0	0	0	0	0	0	0	0	0	0	0	3
3	3	0	2	3	3	2	3	2	1	2	1	1	1	2	2	3	1	2	3	2	2	2	1	1	2	1	1	0	2	0	3	2	1	2	2	1	1	2	2	1	1	1	2	2	1	1	0	2	2
0	0	0	0	3	0	0	3	0	0	0	0	0	0	0	0	0	0	0	0	0	0	0	0	0	0	0	0	3	0	2	2	0	0	0	0	0	0	0	0	0	0	0	0	0	0	0	0	0	3
3	3	3	2	2	3	3	2	2	1	3	2	2	2	2	3	3	3	3	3	1	3	3	3	2	3	3	2	2	3	2	1	3	3	0	3	3	3	3	3	2	2	3	3	3	2	3	2	1	0
3	0	3	0	2	3	3	2	0	0	0	0	0	0	3	0	0	0	0	3	0	0	0	0	0	0	0	0	2	3	1	2	0	0	0	0	0	0	0	0	0	0	0	0	0	0	3	0	0	3
3	3	3	2	3	3	3	2	2	1	2	1	2	2	2	3	3	2	3	3	2	2	2	3	2	3	2	2	0	2	2	3	3	3	0	3	3	3	3	3	3	2	3	3	3	2	3	2	2	2
0	0	0	0	3	0	0	3	0	0	0	0	0	0	0	0	0	0	0	0	0	0	0	0	0	0	0	0	2	0	2	2	0	0	0	0	0	0	0	0	0	0	0	0	0	0	0	0	0	3
3	3	3	2	3	3	2	2	2	1	3	2	2	3	2	3	3	3	3	3	2	3	1	3	2	2	3	2	3	3	2	3	3	3	0	3	3	3	3	3	2	2	3	3	3	2	3	2	2	2
0	0	0	0	3	0	0	3	0	0	0	0	0	0	0	0	0	0	0	0	0	0	0	0	0	0	0	0	3	0	2	3	0	0	0	0	0	0	0	0	0	0	0	0	0	0	3	0	0	3
3	3	0	2	3	3	3	3	2	2	3	2	2	2	2	3	3	3	3	3	1	3	2	3	1	2	1	2	3	3	2	2	3	3	3	2	3	3	3	2	1	2	2	3	2	2	3	2	2	2
0	0	0	3	3	0	3	3	2	3	3	3	2	3	3	3	0	3	3	0	3	3	3	3	3	0	3	3	3	0	2	3	3	3	0	3	3	3	3	3	3	3	3	3	3	3	1	2	0	0
3	3	0	2	3	3	2	3	2	2	2	2	1	2	2	2	3	2	2	3	2	2	2	1	2	2	2	1	0	3	0	0	2	2	3	2	2	2	2	2	1	1	2	3	2	2	2	1	3	3
3	3	0	2	3	3	2	3	2	2	1	2	1	2	2	1	2	2	2	1	3	2	3	2	2	3	3	3	0	3	3	3	2	2	3	2	2	2	2	2	2	2	3	3	2	3	2	2	3	3
3	3	0	2	3	3	3	3	2	2	2	1	2	2	2	3	3	2	3	1	2	2	2	3	3	3	2	2	0	2	3	3	3	3	3	2	3	3	3	3	3	3	2	1	3	2	3	2	2	2
3	3	0	2	3	3	3	3	2	2	3	2	2	1	3	3	3	2	3	2	1	3	3	3	2	3	3	3	3	2	3	2	2	3	0	3	3	3	3	3	2	3	2	2	2	3	3	2	1	1
3	3	2	2	2	2	2	1	2	2	3	2	2	3	1	3	3	3	3	2	2	3	2	3	3	2	2	3	3	3	1	2	3	3	0	3	3	3	3	3	3	3	3	3	3	3	3	3	2	1
3	3	3	2	2	3	3	2	3	3	2	3	3	3	2	3	3	3	3	1	3	3	3	3	3	3	3	3	3	3	1	1	0	3	0	3	0	3	3	3	3	0	0	3	0	0	0	0	3	2
[truncated: 55 more columns]
