# Supplementary material for: Path-enhanced graph convolutional networks for node classification without features
Source: PLoS One. 2023 Jun 9;18(6):e0287001. doi: 10.1371/journal.pone.0287001 (PMC10256224; doi:10.1371/journal.pone.0287001)
Supplement: S2 Datasets — (ZIP) [file pone.0287001.s002.zip › S2 Datasets/Polbook_node_order.txt]

1	2	31	5	3	32	7	4	60	8	6	61	19	9	62	29	10	63	47	11	64	49	12	65	52	13	66	70	14	67	77	15	68	104	16	69	105	17	71	18	72	20	73	21	74	22	75	23	76	24	79	25	80	26	81	27	82	28	83	30	84	33	85	34	86	35	87	36	88	37	89	38	90	39	91	40	92	41	93	42	94	43	95	44	96	45	97	46	98	48	99	50	100	51	101	53	102	54	103	55	56	57	58	59	78
