# Supplementary material for: Path-enhanced graph convolutional networks for node classification without features
Source: PLoS One. 2023 Jun 9;18(6):e0287001. doi: 10.1371/journal.pone.0287001 (PMC10256224; doi:10.1371/journal.pone.0287001)
Supplement: S2 Datasets — (ZIP) [file pone.0287001.s002.zip › S2 Datasets/Pubmed_node_label.txt]

1	1	1	2	1	1	3	3	3	2	1	3	1	3	3	2	1	3	3	3	2	3	3	1	2	3	2	3	1	3	1	2	3	3	2	1	3	2	3	2	1	3	3	2	2	2	1	2	3	2	3	2	3	2	3	3	3	3	2	2	2	3	1	2	2	3	1	2	2	2	3	2	2	2	3	2	2	1	3	2	3	3	2	3	2	3	2	2	1	3	1	3	3	2	2	1	1	1	1	2	3	3	1	3	1	3	2	1	3	1	2	2	2	2	2	3	1	2	3	2	3	2	1	2	1	1	2	1	1	2	2	3	3	3	3	1	3	3	1	3	1	2	3	2	3	2	3	2	2	3	2	3	3	2	2	1	1	2	2	2	3	3	3	3	2	2	2	3	1	3	3	1	1	1	3	3	2	2	2	3	3	3	2	2	3	3	3	3	2	2	2	2	3	1	2	3	3	1	3	2	3	3	3	1	3	3	2	3	3	3	3	3	1	2	3	3	1	3	2	2	2	3	1	3	1	2	2	2	2	3	2	3	2	2	3	2	1	3	3	3	2	3	2	3	3	2	3	2	1	2	3	2	1	2	3	1	3	3	2	1	3	2	2	2	1	2	2	3	2	2	1	3	3	3	3	2	2	2	2	2	2	3	2	1	2	2	3	3	1	3	2	2	3	3	2	3	1	1	2	3	3	2	2	1	1	1	2	3	2	3	1	3	3	3	2	3	1	3	3	1	2	3	2	1	3	2	3	3	2	3	3	2	3	3	1	2	2	2	2	1	1	3	1	3	1	3	2	3	2	3	2	2	2	2	2	3	2	2	3	2	2	3	1	3	3	3	1	3	3	2	2	3	2	1	3	3	2	1	1	3	3	3	3	3	1	1	3	1	2	2	2	1	3	1	3	2	2	2	2	2	2	3	1	3	2	3	3	3	1	1	3	3	3	2	3	2	3	2	3	3	2	2	3	2	3	3	3	2	2	2	3	2	1	3	2	3	3	2	2	3	3	3	2	3	2	2	2	1	2	2	3	3	3	3	2	3	3	2	3	1	1	2	3	3	2	2	3	3	2	2	2	2	2	3	2	3	1	2	1	2	1	3	2	2	1	3	1	2	3	1	1	2	2	2	2	3	3	3	1	3	3	3	2	1	3	2	3	3	3	2	3	2	3	2	2	2	2	2	2	2	1	3	3	2	3	2	3	3	3	2	2	1	2	3	2	2	1	1	3	1	1	3	1	3	2	3	2	2	3	1	3	3	2	2	2	2	1	3	3	3	2	1	2	2	1	1	2	2	3	1	2	2	3	1	2	3	2	3	2	2	1	2	2	2	1	3	3	1	2	1	3	2	1	3	3	3	3	1	2	3	2	2	1	3	2	3	2	3	2	3	1	1	2	2	2	3	1	1	3	3	2	1	3	1	3	3	3	2	2	1	3	3	3	3	2	3	2	1	3	3	2	3	2	2	3	2	3	3	2	1	1	3	2	2	3	3	1	3	2	3	2	2	2	2	3	3	2	2	2	3	1	3	3	2	2	3	3	3	1	3	1	3	3	1	3	3	2	3	2	2	1	2	3	1	2	3	3	3	3	1	3	2	3	3	2	3	3	2	3	2	1	3	2	1	3	3	1	2	2	3	1	3	2	3	2	3	2	1	2	2	3	2	3	3	1	2	1	1	1	1	1	2	3	2	2	2	3	3	1	1	2	1	3	1	2	2	2	3	3	2	2	3	3	1	1	3	3	3	1	3	2	3	2	2	1	2	3	3	2	3	1	2	2	2	2	3	2	2	2	1	3	2	3	3	2	3	2	2	3	1	2	3	3	2	2	3	2	3	2	3	2	2	3	2	3	3	2	3	2	3	1	1	1	3	2	2	2	2	3	3	2	2	2	3	2	2	3	2	3	3	3	3	3	2	2	2	1	2	2	1	3	2	2	1	2	2	3	3	3	3	1	3	2	3	2	2	3	3	3	1	3	2	3	2	3	2	3	3	2	1	3	1	2	2	3	3	3	2	3	3	2	1	2	1	2	1	1	2	3	1	3	3	3	2	3	2	2	2	3	2	1	2	2	3	2	1	2	1	3	1	1	2	2	2	1	2	1	1	2	1	1	3	2	2	3	3	1	3	3	2	1	2	3	2	3	3	3	1	3	3	3	3	3	2	1	3	3	2	1	3	3	2	3	3	3	1	2	2	2	3	3	3	2	2	2	3	2	2	3	3	3	1	1	2	3	3	2	2	3	2	3	1	2	3	2	1	2	2	2	1	1	2	3	1	3	2	2	2	2	3	3	1	2	3	3	1	3	2	3	2	2	3	3	1	2	2	2	3	2	3	2	1	3	2	3	3	1	1	3	1	1	2	3	3	2	3	1	1	3	3	2	3	3	1	1	2	3	3	3	3	3	2	2	2	2	1	1	3	1	2	2	2	3	1	3	2	3	3	2	1	1	2	2	2	3	3	3	2	3	2	1	1	3	1	2	2	2	2	3	1	1	3	3	3	2	2	1	2	3	3	2	2	1	3	3	2	1	1	2	2	3	3	2	3	2	3	3	1	3	3	2	3	3	1	3	2	3	3	3	3	1	3	2	2	3	3	1	3	2	3	3	2	3	3	1	3	2	1	2	1	1	2	3	1	3	2	3	2	1	2	3	2	1	3	3	3	2	2	2	2	2	3	3	3	2	2	3	3	2	1	2	3	3	2	2	2	3	2	3	3	2	3	2	1	3	3	3	3	2	2	1	3	2	3	2	3	2	3	2	3	3	3	3	2	2	2	1	2	3	3	2	3	2	2	2	1	1	1	2	1	1	2	3	2	1	2	2	3	3	3	3	2	1	2	3	1	3	3	3	3	3	2	3	3	2	2	3	2	1	2	3	3	2	3	1	3	3	3	2	3	3	3	1	3	3	3	3	3	2	3	1	1	3	2	1	2	2	3	3	3	2	2	3	2	3	3	3	3	3	3	3	3	3	3	3	3	3	2	1	1	2	3	2	3	3	1	3	2	3	1	2	3	2	3	3	2	3	1	3	1	1	2	3	3	2	2	2	1	2	2	2	3	2	3	1	2	1	1	1	3	3	3	1	2	3	3	3	3	3	1	1	3	1	2	2	2	1	2	3	2	2	3	3	2	1	3	2	3	3	2	2	2	2	1	2	1	3	2	1	3	1	2	1	2	2	2	2	2	3	2	1	2	3	2	3	2	1	2	2	3	1	3	3	1	2	1	3	3	3	1	1	3	1	2	2	2	2	2	1	2	1	2	2	3	2	3	1	2	2	3	3	3	3	1	2	1	1	2	2	1	3	1	2	3	1	2	1	3	3	2	3	3	2	3	3	1	2	2	2	3	2	3	3	3	2	2	2	1	2	1	2	2	3	3	3	3	1	2	3	3	3	3	3	2	1	2	3	2	1	2	2	3	3	2	2	1	2	1	2	2	2	2	3	1	2	2	2	1	1	2	2	2	3	1	1	2	3	3	3	1	1	3	3	1	3	2	2	3	3	2	1	2	3	2	2	2	3	2	2	2	3	1	1	2	2	2	1	1	1	1	2	3	1	3	1	1	2	2	1	2	2	2	3	1	1	1	3	3	3	2	2	1	3	2	2	2	2	1	3	3	3	1	1	3	3	1	1	3	3	3	2	3	3	2	3	1	1	3	1	3	2	3	1	3	3	3	2	1	3	2	3	3	3	3	1	2	1	3	3	2	2	3	3	3	3	2	1	1	1	3	3	3	3	2	2	2	1	2	2	3	1	2	2	1	3	3	3	1	3	2	2	3	2	3	1	3	2	2	2	2	1	3	3	3	3	1	3	1	3	3	2	2	2	3	3	3	3	3	1	1	2	2	1	2	1	1	2	3	3	2	3	3	2	3	2	2	3	3	2	2	2	1	2	3	3	3	3	2	3	1	2	1	2	3	3	2	3	3	2	3	2	3	3	2	2	3	1	3	2	2	2	2	3	2	1	1	3	2	2	2	2	1	1	3	3	2	1	3	3	2	2	2	1	3	2	3	1	2	3	3	3	3	3	1	2	2	1	2	2	1	2	1	1	3	3	1	2	1	3	3	3	1	2	2	2	2	3	1	2	2	3	1	1	3	2	1	3	3	3	1	2	2	2	3	2	2	3	3	2	1	2	1	2	2	3	3	3	1	3	1	3	2	1	3	3	3	1	1	3	3	2	1	3	2	3	1	3	2	3	2	3	1	3	2	2	3	2	3	3	3	3	3	1	2	1	3	2	2	2	3	2	1	2	1	1	2	3	2	1	1	2	3	1	1	2	3	2	2	2	2	2	3	1	3	3	2	3	2	2	2	3	3	2	3	3	3	1	2	2	3	2	3	3	3	2	1	1	3	2	1	1	1	2	2	1	2	2	2	1	2	1	3	3	1	2	1	1	2	1	2	1	2	2	3	3	1	2	3	3	3	3	2	1	2	3	2	3	1	2	1	3	3	3	3	3	2	2	2	2	3	2	2	2	3	1	2	2	2	2	2	3	3	3	1	3	1	2	1	1	3	3	2	2	3	3	2	2	3	2	3	3	2	1	3	1	3	2	3	2	2	2	3	3	2	3	3	1	3	1	3	2	3	3	2	2	2	1	3	2	3	2	1	2	1	2	2	3	3	2	3	3	3	3	2	2	2	3	3	3	3	3	2	2	2	3	2	1	2	3	3	3	3	2	2	1	2	3	3	2	3	2	3	2	3	3	3	2	2	2	2	1	3	2	3	2	3	3	1	1	2	3	1	1	1	2	2	3	3	3	3	3	3	3	3	3	1	2	3	2	3	1	2	2	3	1	3	3	3	2	3	1	3	3	2	3	3	3	2	3	1	2	1	2	2	1	3	3	3	3	2	2	3	2	2	3	1	1	3	3	3	3	2	2	2	1	3	2	2	3	3	3	1	2	3	1	3	2	3	2	2	3	1	3	2	1	2	2	2	3	1	1	1	3	3	2	2	1	2	2	2	2	3	3	2	2	2	3	2	2	1	1	2	3	3	2	2	2	2	1	3	3	3	2	2	3	2	2	3	3	3	2	3	1	2	2	1	1	2	3	3	2	2	1	2	1	1	1	1	1	2	3	2	1	2	3	2	2	2	3	2	3	3	2	2	3	2	3	2	3	3	2	3	2	2	1	1	2	2	3	2	3	3	2	1	3	3	3	2	1	2	2	3	3	1	2	2	1	1	3	2	2	3	3	3	1	3	3	1	2	2	2	3	3	2	2	2	3	3	1	3	3	2	2	1	3	2	3	1	1	3	3	3	1	1	3	3	2	2	3	2	2	2	1	2	2	2	1	2	1	3	1	1	2	2	3	2	2	3	3	3	3	3	3	2	1	3	3	2	2	2	3	2	1	2	1	2	2	1	2	2	2	3	2	1	2	2	3	3	3	2	3	2	2	1	3	3	3	2	3	3	2	2	2	3	3	2	2	3	3	1	2	2	2	1	2	1	2	3	2	2	1	2	2	2	3	1	3	3	2	2	2	2	2	3	3	1	3	3	2	2	3	2	3	2	1	3	3	2	3	3	2	3	3	3	1	3	3	3	1	3	3	2	2	2	3	2	2	3	2	3	3	2	3	2	3	2	2	2	3	3	2	2	2	1	1	3	3	3	3	3	3	3	1	2	3	2	3	1	3	3	2	3	3	1	1	2	1	1	1	3	3	2	2	3	3	1	3	2	3	3	2	3	1	3	1	2	3	3	1	3	3	3	2	3	2	2	3	2	1	2	2	3	1	3	3	3	2	2	2	3	2	1	3	3	2	1	3	3	1	2	3	2	3	3	1	3	1	3	1	3	3	2	2	2	2	2	2	2	1	3	2	2	2	2	1	2	3	3	1	1	3	3	3	2	3	2	2	2	2	2	3	2	1	2	3	1	1	3	1	2	2	3	3	2	2	2	3	3	3	1	3	3	3	2	2	2	3	3	2	1	3	3	3	1	3	3	3	3	1	3	3	1	3	3	2	3	1	2	3	3	2	3	1	3	2	3	3	1	2	2	3	3	2	2	1	2	2	3	1	3	2	3	2	3	2	2	1	3	3	2	2	2	1	2	2	1	3	2	1	3	2	3	2	2	3	1	2	1	2	3	3	3	1	2	1	3	1	1	2	3	2	2	2	2	2	1	2	3	2	3	1	1	3	3	1	3	2	1	2	3	1	1	1	2	3	3	2	3	3	3	2	3	2	1	3	3	1	1	2	1	2	3	2	1	2	2	3	1	3	2	1	2	2	3	1	2	1	3	1	2	3	2	2	2	1	1	2	1	3	2	1	1	3	2	2	2	3	2	2	2	1	2	3	2	3	1	3	1	2	3	2	1	3	2	3	1	2	3	3	1	1	3	1	1	3	3	2	2	1	1	3	3	2	1	1	3	2	1	2	2	2	2	3	3	3	2	3	3	1	2	1	1	3	2	3	3	2	1	2	3	3	2	2	2	3	3	3	1	2	3	3	3	1	3	3	2	2	2	1	2	1	1	2	1	3	2	1	2	2	2	1	3	1	2	3	2	1	2	1	3	2	1	1	1	2	2	3	2	3	3	2	1	3	2	2	3	1	1	3	1	2	2	2	2	2	1	3	3	1	2	2	3	1	3	1	2	1	3	1	3	3	3	1	3	3	1	3	3	2	3	3	2	3	2	1	3	2	2	3	3	1	1	3	2	3	2	2	2	3	1	3	2	3	3	2	1	2	3	2	3	3	3	3	3	2	2	1	2	2	2	3	1	3	2	2	1	3	1	3	3	3	2	3	3	1	3	2	2	2	2	2	1	2	3	3	2	3	3	3	3	3	3	2	2	2	2	3	2	2	1	3	2	2	3	3	1	3	1	3	1	3	2	1	3	1	2	3	2	2	3	2	3	2	1	1	1	2	2	2	2	3	3	3	3	1	2	2	1	1	1	2	3	3	1	3	2	3	2	2	3	1	2	2	3	3	2	1	3	1	2	2	2	2	3	3	3	3	2	3	2	2	2	3	2	3	3	3	3	3	2	3	3	1	3	1	3	3	3	3	2	3	2	2	3	1	1	2	2	2	2	2	3	1	1	1	1	2	1	3	2	1	3	2	1	3	2	3	2	1	3	3	1	2	1	1	2	2	2	3	2	2	2	3	2	2	3	2	2	2	3	3	3	1	1	1	2	3	2	2	2	3	3	1	3	3	3	2	2	1	2	1	2	3	2	2	1	3	2	2	2	1	1	2	3	2	2	2	2	2	3	3	1	3	3	3	2	1	1	2	2	2	3	2	2	3	1	2	3	2	2	3	3	2	1	3	3	3	1	2	2	1	2	2	3	2	3	2	3	3	2	3	1	3	1	1	1	3	2	3	2	2	1	3	3	2	2	2	1	3	2	2	1	2	2	3	2	3	1	3	3	1	1	3	3	2	3	2	3	1	2	1	2	3	3	2	1	3	2	3	3	2	2	2	3	3	3	2	3	2	1	3	2	2	2	2	3	3	3	2	1	3	2	3	3	2	1	2	1	2	3	3	3	1	2	2	1	3	2	2	3	3	3	2	2	3	2	3	2	2	2	2	2	3	3	2	1	2	2	2	3	2	3	2	3	2	3	1	1	3	3	3	1	2	2	3	2	3	1	1	3	3	2	3	3	2	3	2	1	3	3	3	2	1	3	1	3	3	3	1	2	1	3	3	3	2	1	3	1	3	2	2	3	1	2	3	2	3	3	1	3	3	2	1	1	3	3	3	2	2	3	2	3	3	3	3	3	3	2	2	2	3	2	3	1	1	2	2	3	3	3	1	3	3	2	3	2	2	1	3	1	3	3	1	1	2	3	2	1	1	1	1	2	3	3	2	1	3	1	1	3	3	3	3	3	2	2	1	1	3	3	3	1	3	1	1	3	3	3	2	3	2	2	2	2	2	1	3	3	3	3	2	3	2	3	2	2	2	1	2	1	3	2	3	3	3	2	2	3	2	3	2	2	2	2	3	1	2	3	3	1	3	3	3	2	2	3	3	2	1	2	2	1	3	2	2	3	3	3	2	3	3	3	1	2	3	3	1	2	2	3	3	2	3	3	1	2	3	3	2	2	1	3	3	2	1	1	2	2	2	3	2	1	2	3	1	1	2	2	2	1	2	2	2	1	2	3	3	2	3	2	3	2	2	2	1	3	1	2	3	2	3	1	3	3	3	2	3	3	3	3	1	2	3	3	2	2	2	2	2	3	3	2	1	2	3	2	2	2	2	3	1	2	1	3	3	2	2	3	2	2	2	1	3	3	3	2	3	2	1	2	3	3	2	1	1	3	3	3	1	2	3	2	3	3	2	3	1	3	2	3	2	3	3	1	3	2	1	3	3	2	3	3	2	3	2	2	3	3	3	3	3	3	3	1	2	3	3	3	2	3	2	3	1	3	1	2	3	2	2	3	3	2	3	3	3	1	2	2	3	1	3	2	3	2	3	1	3	3	3	3	3	1	2	2	2	1	2	3	2	3	3	2	1	3	2	3	2	2	3	3	3	2	3	3	2	1	3	2	2	3	2	3	3	1	1	2	1	3	1	3	1	3	2	3	2	3	2	2	3	1	3	2	3	3	1	2	2	2	3	3	3	2	1	3	2	1	1	1	2	2	3	2	3	3	3	3	2	2	1	2	2	1	3	1	3	2	1	3	3	2	1	3	3	2	3	3	2	1	2	2	1	2	1	2	2	2	3	2	2	2	2	1	3	2	2	2	2	2	1	3	1	2	2	2	2	3	2	2	1	3	2	3	2	2	1	3	1	2	1	3	3	1	3	3	3	1	2	3	3	2	2	1	1	3	2	2	3	2	3	1	3	3	3	3	2	3	2	3	3	3	2	3	1	3	3	3	2	3	1	1	1	3	2	2	1	3	2	2	2	3	2	3	2	2	2	3	2	1	1	3	2	2	2	2	3	3	1	3	2	3	2	3	3	2	2	1	1	3	2	3	3	3	2	1	1	3	3	3	2	3	2	2	3	3	3	3	2	3	2	2	2	1	3	3	3	3	2	2	2	2	2	2	2	2	3	1	2	2	1	2	2	1	2	1	3	2	1	1	3	1	3	1	2	2	3	1	2	1	2	3	1	2	3	2	3	3	2	3	3	3	3	2	3	2	2	3	3	3	1	3	1	2	2	1	2	1	3	2	2	2	2	2	2	1	3	3	2	2	2	2	2	2	3	2	3	2	3	2	3	1	3	2	3	1	2	1	2	1	3	3	3	3	2	2	2	1	1	2	2	2	1	3	2	3	2	2	3	2	3	2	2	1	1	3	2	3	3	1	3	3	2	3	3	2	1	2	1	3	2	2	3	3	1	1	2	3	3	1	2	2	1	3	3	3	2	3	1	2	3	3	2	3	2	2	3	1	1	2	3	3	1	3	2	1	3	1	2	2	3	3	1	3	3	3	3	2	1	1	2	3	2	2	3	3	3	2	1	2	3	3	3	2	3	2	2	1	1	3	3	3	2	2	3	3	3	2	3	2	3	2	1	2	1	3	1	2	2	2	1	3	3	2	2	1	2	2	2	2	1	2	1	2	3	1	1	1	2	2	3	2	2	1	2	2	3	3	1	1	1	3	2	3	3	3	1	3	3	3	3	1	3	2	2	3	2	2	3	2	2	2	2	2	2	3	2	3	3	3	3	2	1	1	2	2	3	1	2	3	2	2	3	3	1	2	2	1	2	2	3	2	2	1	2	1	1	1	2	3	2	3	3	3	3	1	2	2	2	1	1	3	2	2	2	3	1	2	3	1	3	3	1	2	2	3	3	1	3	2	1	1	3	2	2	2	2	3	3	2	2	3	2	3	2	2	2	3	3	2	3	3	2	3	2	2	3	2	3	3	3	2	3	3	3	1	3	3	3	2	3	2	2	2	2	3	1	2	3	3	2	2	1	2	3	3	1	3	2	2	3	2	2	2	3	3	2	3	1	3	3	3	3	2	3	1	2	2	2	2	1	3	2	2	1	2	3	3	2	2	1	2	3	3	2	2	3	2	2	1	2	3	2	3	3	3	3	2	1	2	1	2	3	3	3	1	2	2	1	2	3	2	3	1	2	2	2	3	1	3	3	1	3	2	3	2	2	2	3	2	3	1	1	2	1	3	2	2	2	3	3	1	3	3	2	2	1	2	2	3	3	1	3	2	2	2	1	2	3	2	2	2	3	1	3	2	2	3	1	1	1	2	2	1	3	3	2	2	3	2	3	2	2	3	2	2	3	2	1	1	2	3	3	1	2	2	3	2	2	1	3	2	3	2	2	1	1	3	2	3	1	2	2	2	2	3	2	2	1	3	1	3	2	3	2	3	3	3	1	3	3	2	2	2	3	3	1	2	2	3	3	2	3	1	2	2	1	1	3	2	2	1	3	3	3	2	1	1	2	2	1	3	3	3	1	2	3	3	3	3	3	2	3	2	3	3	2	1	2	2	3	1	1	3	2	2	2	3	2	2	1	2	2	1	3	2	2	2	3	3	1	3	2	3	1	3	1	1	3	2	3	2	1	2	3	3	3	1	2	2	2	2	2	1	3	2	2	3	2	2	1	2	1	1	2	3	2	3	3	2	2	3	2	1	1	3	1	3	2	2	3	1	1	3	1	3	3	2	1	1	3	3	2	2	3	3	3	3	3	3	3	2	1	3	1	3	2	1	3	2	1	3	2	3	1	3	2	3	3	3	3	1	1	2	2	2	2	3	2	3	3	2	1	2	3	1	3	1	1	3	1	3	1	3	2	1	3	1	2	2	3	3	2	3	2	2	1	1	2	1	1	1	3	1	1	1	3	2	1	2	3	3	2	3	3	1	3	1	3	1	3	3	2	1	3	1	2	1	3	3	1	1	3	3	2	3	3	3	3	2	3	3	3	3	3	3	3	3	1	1	2	3	2	2	2	3	2	3	2	2	3	3	3	3	2	2	2	2	3	1	3	1	2	3	2	3	3	2	3	3	3	2	1	2	2	2	3	3	3	2	3	2	2	3	2	1	1	2	2	3	2	2	3	2	3	2	2	1	1	1	3	2	2	1	1	2	1	3	1	3	3	1	3	2	3	2	3	2	2	2	3	3	3	1	2	2	3	2	2	2	3	2	2	2	2	3	3	1	3	3	3	3	3	3	2	2	2	3	1	1	2	3	2	2	2	2	3	3	2	2	2	2	3	3	1	3	1	1	2	2	1	1	2	3	3	2	2	1	3	2	2	3	2	2	3	2	2	3	1	1	3	3	3	2	2	2	3	1	2	1	1	1	2	2	3	3	2	3	2	3	3	2	2	2	3	3	2	3	3	3	1	2	1	2	3	3	3	1	1	3	3	3	3	2	3	2	3	2	2	1	2	3	1	3	3	2	1	3	1	3	1	3	2	1	1	2	3	3	3	2	1	2	3	2	1	3	1	3	3	2	1	2	2	2	2	2	3	2	2	3	2	1	2	3	1	2	3	2	3	2	2	3	2	2	1	2	2	2	1	3	1	2	2	2	3	3	3	3	2	2	2	3	2	2	2	2	2	3	1	3	2	3	3	1	3	2	3	1	2	3	3	2	2	3	3	2	1	3	1	3	1	3	2	2	2	2	1	3	2	3	3	3	3	2	2	3	2	3	1	3	2	1	3	3	1	2	3	3	3	1	2	1	2	3	2	2	1	3	3	3	3	3	3	3	3	2	3	3	2	2	1	2	1	2	1	3	2	3	1	2	3	2	1	3	3	2	2	1	2	3	2	2	3	3	2	2	1	3	2	3	3	3	1	2	3	2	3	3	1	2	3	3	2	1	2	1	3	1	2	2	1	2	1	2	3	3	1	1	3	3	3	2	1	3	2	1	3	2	3	1	2	2	2	2	3	3	2	3	3	2	2	3	3	3	3	2	2	2	2	3	2	2	2	2	2	2	3	2	3	1	3	3	1	2	2	3	2	2	1	3	3	2	3	2	2	1	2	2	3	1	3	1	3	2	2	2	2	3	3	2	2	1	3	3	3	3	2	3	1	2	3	3	3	2	3	1	3	1	3	2	3	1	2	1	1	2	2	2	2	3	2	3	2	1	2	3	3	3	1	3	2	3	1	1	2	3	3	3	3	3	3	2	1	3	1	3	3	1	1	2	3	3	1	2	2	2	2	2	2	3	3	3	1	2	3	3	2	1	2	2	3	2	2	1	2	2	3	1	2	2	3	3	2	1	1	3	3	2	2	1	2	1	3	3	3	2	2	2	1	2	2	2	3	2	2	3	1	1	2	3	2	3	3	2	3	3	1	1	1	2	3	3	3	3	3	2	3	3	2	1	1	1	2	1	2	2	1	2	2	1	2	2	2	2	3	2	2	2	3	2	3	2	3	2	3	2	2	3	3	2	2	1	3	2	3	2	3	2	2	2	1	1	3	2	3	1	3	1	3	1	3	1	2	2	1	1	3	3	3	2	2	3	2	2	2	1	3	3	2	3	2	3	2	2	3	2	1	2	2	3	1	2	3	3	3	2	1	2	2	2	1	3	1	2	2	3	3	1	3	1	2	3	2	1	2	3	3	1	3	3	1	2	3	1	2	3	2	3	3	3	3	2	1	3	1	2	3	2	3	2	2	1	1	2	2	2	3	2	2	2	3	2	2	1	2	3	3	2	2	1	2	3	3	2	2	1	3	1	2	1	3	3	3	2	2	2	3	2	1	3	1	2	1	2	2	3	2	3	2	2	2	3	1	2	2	2	2	3	2	2	1	3	3	3	2	2	3	3	3	2	2	2	1	2	1	2	3	2	3	2	2	2	2	3	1	2	1	1	2	3	3	2	1	3	2	3	2	2	2	2	3	2	3	2	3	2	3	2	1	3	1	1	3	3	1	2	2	2	3	3	3	3	3	1	2	1	2	2	2	3	2	1	3	2	2	3	1	2	2	3	3	2	2	2	3	1	2	2	1	1	2	3	2	3	1	1	3	2	2	3	2	2	3	1	3	1	2	2	2	2	1	2	1	2	3	2	2	1	1	2	2	3	1	2	2	3	1	2	3	2	3	2	3	2	1	2	2	2	2	2	1	2	3	2	3	2	1	2	3	2	1	2	3	1	3	2	2	2	2	2	3	3	1	1	1	2	3	1	2	1	3	1	3	3	2	3	3	1	3	2	1	2	3	3	2	3	3	3	1	2	2	1	3	1	2	2	3	1	3	2	3	2	1	3	2	1	3	3	3	1	2	2	3	3	2	1	2	2	1	3	2	1	2	3	1	1	1	3	3	2	2	1	2	3	2	2	2	3	3	2	3	2	3	2	1	2	3	3	1	2	2	2	2	1	1	2	1	2	3	1	2	2	2	2	2	3	2	2	2	3	1	2	3	1	2	3	3	3	1	2	3	1	1	2	2	1	3	1	3	3	2	3	2	2	3	1	2	3	3	3	1	1	2	2	1	2	1	2	2	2	1	2	1	2	3	2	3	3	2	2	1	3	3	1	3	1	2	2	1	2	3	3	2	2	3	3	1	2	1	2	3	2	2	2	2	2	3	2	1	2	2	1	1	1	1	3	2	1	2	2	1	1	2	2	3	1	3	1	1	2	1	2	2	3	2	1	2	3	2	3	3	1	2	3	2	3	1	1	1	2	3	2	3	1	3	1	2	2	3	2	3	3	3	2	2	3	1	1	2	2	1	3	2	1	2	3	3	1	1	2	2	3	2	3	1	2	2	2	2	3	1	3	3	3	3	1	3	3	2	3	1	2	1	1	2	2	2	2	2	1	3	3	2	2	3	3	3	1	2	2	3	3	3	1	2	2	3	2	2	2	2	1	1	2	3	3	1	3	2	3	2	1	3	2	3	3	2	3	3	3	2	2	2	2	1	3	2	3	2	3	3	3	2	3	3	2	3	2	2	3	3	3	3	2	2	3	2	1	1	1	1	2	3	1	3	3	2	2	2	3	3	2	3	3	1	2	3	1	1	3	3	2	3	2	3	2	2	2	3	2	3	2	2	2	2	2	2	1	1	3	2	2	3	2	3	1	3	3	3	1	2	1	2	2	1	2	2	2	1	2	1	2	3	2	2	1	3	2	1	1	2	2	3	2	2	3	3	2	3	2	3	1	3	3	2	3	3	3	3	2	2	3	2	3	2	1	2	3	1	3	3	3	3	1	1	3	2	2	2	3	2	2	3	2	2	3	1	2	1	2	1	2	3	3	1	3	3	2	2	3	3	3	2	2	3	3	3	3	1	1	2	2	2	3	2	2	3	3	2	1	3	2	2	3	2	3	2	2	1	1	1	3	3	2	2	3	1	2	2	3	2	2	2	3	2	2	3	3	2	3	1	3	1	2	2	1	2	1	1	2	3	1	2	1	2	2	2	3	3	2	3	1	1	2	2	2	1	3	2	3	2	3	2	3	3	3	3	2	3	2	2	2	3	3	1	2	2	3	3	2	2	3	2	1	2	3	2	3	3	2	1	2	1	3	1	1	3	3	2	3	3	1	3	1	3	3	2	2	1	2	2	3	3	2	2	2	2	1	2	3	2	2	3	1	2	3	3	2	2	3	2	2	2	3	3	2	2	2	3	3	2	2	3	2	1	3	2	1	2	2	3	3	3	2	1	2	2	3	1	2	2	2	3	3	3	3	2	3	2	2	1	3	3	1	2	1	2	3	3	1	2	2	1	2	2	2	3	2	2	3	3	3	3	1	3	1	1	3	2	3	1	3	2	2	3	2	3	2	3	2	1	2	2	3	1	3	2	3	1	1	1	2	1	3	1	1	2	3	2	2	2	3	3	1	1	1	2	2	2	2	1	2	2	3	1	1	1	3	3	2	1	3	3	1	2	3	2	3	3	3	2	1	3	2	1	1	3	2	3	2	2	1	3	3	1	2	1	2	2	2	1	2	2	3	3	2	3	2	2	3	2	2	1	1	1	2	2	3	2	1	3	3	1	2	3	1	1	1	3	3	2	2	1	3	3	3	2	3	2	2	1	3	2	1	3	1	3	2	2	1	2	1	1	3	2	2	2	3	2	2	2	2	3	2	2	2	1	2	1	2	2	3	2	2	1	2	3	2	3	1	2	1	3	3	3	3	1	2	3	2	2	1	3	2	1	1	3	2	2	1	3	3	2	3	3	3	2	3	3	2	2	3	3	3	3	2	3	3	2	3	1	1	3	1	3	1	3	2	3	3	1	2	2	3	3	1	3	1	3	1	3	2	3	2	2	3	3	1	3	2	1	2	2	2	2	3	3	3	1	3	2	3	2	2	3	2	1	2	2	3	3	3	3	2	3	2	2	3	2	2	1	3	2	3	3	1	2	3	2	2	2	3	2	3	2	3	1	2	1	2	1	1	3	2	3	2	3	3	1	1	3	3	2	3	3	3	2	2	3	3	3	2	2	1	3	1	1	1	1	1	1	2	1	3	3	2	3	3	2	2	2	3	3	3	1	2	2	3	3	2	3	2	2	1	3	3	3	2	3	1	2	3	2	1	2	3	3	2	1	3	2	3	3	2	2	3	3	3	3	3	1	2	2	3	1	1	3	1	2	2	3	1	1	1	2	2	3	2	2	3	2	3	3	2	1	2	1	2	2	1	2	3	3	2	2	1	3	3	2	3	3	1	1	1	2	2	1	1	2	3	2	2	2	2	2	3	3	3	2	2	2	2	2	2	2	3	1	2	1	3	2	1	3	3	3	2	2	3	2	1	1	3	3	3	2	3	2	2	2	1	2	3	3	1	2	3	1	1	2	1	2	1	3	2	2	2	3	1	1	2	3	1	2	2	2	2	2	2	1	3	3	3	1	2	2	2	3	3	3	3	2	2	3	2	1	2	2	2	2	3	1	3	3	2	3	2	2	1	3	2	1	3	1	1	2	3	2	2	3	2	3	2	3	3	3	3	3	3	3	1	2	3	2	2	3	2	1	2	2	3	2	2	3	2	3	3	3	2	3	2	3	3	3	1	3	3	2	3	3	3	1	2	2	2	2	3	2	2	3	2	2	2	2	3	3	3	2	3	1	3	3	2	3	3	3	3	1	2	2	3	2	2	2	2	3	2	3	3	2	1	2	2	1	3	3	3	2	2	2	3	2	2	3	2	3	3	3	2	3	2	1	1	1	2	2	2	2	3	1	2	2	1	1	2	2	2	2	3	1	3	1	2	2	2	3	2	1	3	2	1	3	1	2	1	3	3	1	2	1	2	1	3	1	3	3	3	3	3	3	2	2	3	3	3	2	1	3	3	1	1	2	1	1	3	2	1	3	1	3	3	1	3	1	3	1	1	3	3	2	3	2	1	3	3	2	2	3	2	1	2	3	3	3	3	2	2	2	3	2	2	2	2	2	3	2	3	2	2	3	1	3	3	2	3	2	3	3	2	2	2	1	2	3	1	2	1	1	3	3	2	2	3	2	3	2	2	2	2	2	1	3	3	3	1	2	3	3	3	2	2	3	2	2	3	2	3	1	2	3	2	3	2	1	2	2	2	3	3	2	3	3	2	2	1	2	3	3	3	1	3	3	3	1	3	3	2	1	3	1	2	3	3	3	1	2	3	1	2	3	1	3	3	2	3	2	3	3	1	3	3	1	3	3	3	1	2	2	2	1	2	3	3	2	3	2	2	2	3	2	3	2	3	2	2	3	2	1	2	3	1	2	2	3	1	3	2	3	2	1	3	2	2	3	2	2	2	3	3	2	3	3	2	1	1	2	1	1	1	2	1	3	2	2	2	1	2	3	1	2	1	3	2	2	3	2	3	3	3	3	2	3	1	2	1	2	3	2	3	2	3	2	2	2	2	3	2	3	2	2	3	3	2	2	1	3	2	2	3	3	2	2	3	3	2	3	3	2	2	1	2	2	2	2	2	1	3	1	3	2	2	1	2	3	2	3	3	2	2	2	1	1	2	3	3	2	2	2	2	3	3	3	3	1	2	2	1	1	2	2	1	2	3	1	3	2	3	1	2	2	3	2	2	1	3	1	2	3	1	3	3	1	3	3	1	2	3	3	2	2	3	3	1	3	3	1	3	3	2	2	3	1	3	3	3	2	1	3	3	1	2	3	3	2	3	3	3	2	2	3	3	3	2	2	3	1	3	2	2	3	1	3	1	1	3	1	3	3	3	2	2	3	1	2	3	1	2	2	2	2	2	3	3	2	3	3	3	2	1	3	2	1	3	2	2	3	1	3	3	3	2	2	3	3	1	2	3	2	2	3	2	1	2	3	1	1	3	3	3	3	1	2	1	1	2	3	1	3	2	2	2	1	2	3	3	2	1	3	3	3	3	2	1	2	2	1	3	2	1	2	3	1	1	3	2	2	2	2	1	2	2	3	3	1	1	2	2	1	3	3	3	3	1	2	2	3	2	3	1	3	1	3	2	3	2	2	2	3	2	2	1	2	1	2	3	3	2	1	2	2	3	3	1	2	2	1	1	2	3	3	1	3	1	3	2	3	3	2	3	1	3	3	3	3	1	1	1	2	1	1	3	3	2	3	2	1	1	3	1	3	3	1	2	3	3	1	2	2	1	2	3	3	2	2	2	1	2	3	3	2	3	2	1	2	2	2	3	3	3	2	3	1	3	1	1	3	1	1	2	2	2	3	1	1	1	3	3	3	1	3	2	1	2	2	3	2	3	2	2	3	2	2	2	3	3	1	3	2	3	2	2	1	2	2	2	3	2	2	3	3	2	1	1	3	2	2	1	1	1	3	1	2	3	2	2	3	1	2	2	2	3	2	3	3	3	2	1	2	2	2	1	2	3	2	1	3	2	2	2	2	2	3	3	1	2	2	3	3	3	3	3	1	3	2	3	3	3	2	3	3	3	3	3	2	3	2	3	2	2	2	2	2	3	1	1	1	2	1	3	3	1	1	3	1	2	3	3	3	2	3	1	1	3	2	2	2	3	3	2	2	3	2	1	1	1	2	1	2	2	3	3	2	3	2	2	2	2	1	1	2	1	2	1	3	2	3	2	3	1	2	1	3	2	2	2	2	2	3	3	2	1	2	2	2	1	3	2	3	3	2	2	2	2	1	3	3	1	2	3	3	1	2	2	3	3	2	3	1	1	3	2	3	3	2	3	3	1	3	1	3	2	1	3	2	2	3	2	1	3	2	3	3	1	1	2	2	2	1	2	1	1	2	1	3	3	2	1	3	2	2	2	3	2	1	2	1	3	2	2	2	3	1	3	2	3	2	1	3	2	2	2	1	3	3	2	1	3	2	2	3	3	3	1	1	3	2	1	3	2	3	1	3	3	1	2	1	1	2	1	2	3	3	1	2	3	2	2	2	2	1	2	3	2	3	1	2	2	3	2	2	1	3	1	3	3	2	2	3	3	1	3	3	1	2	2	2	3	2	3	2	3	3	3	1	2	3	3	2	3	3	2	3	2	1	2	3	3	2	2	3	3	2	2	2	2	1	3	2	2	2	1	3	3	2	2	3	3	1	2	2	3	2	3	2	2	3	3	2	2	2	1	2	2	1	2	2	2	2	2	3	3	1	2	2	2	3	1	2	1	1	2	2	3	3	1	3	1	3	3	2	3	3	3	3	3	3	2	2	3	2	2	2	2	2	3	3	2	3	3	2	2	3	3	3	3	1	3	3	2	3	3	2	3	3	2	2	3	3	1	2	2	1	1	3	1	1	3	3	1	3	2	3	2	2	1	2	2	3	3	1	2	3	1	2	2	1	2	2	3	1	3	3	1	3	2	3	2	3	3	2	3	3	3	1	2	3	1	2	2	3	2	3	2	1	1	1	3	1	1	1	2	3	3	3	2	3	3	2	1	2	3	3	1	2	2	3	1	3	3	1	1	2	2	2	2	1	3	2	1	3	3	3	3	3	2	2	2	2	3	3	2	2	3	2	3	3	1	3	2	1	2	2	2	1	2	3	3	2	2	1	1	1	2	1	1	1	3	1	1	2	3	3	2	2	3	2	3	2	2	2	3	2	2	1	2	3	1	1	1	3	1	2	2	3	2	2	1	1	3	2	3	3	1	3	1	2	1	3	2	3	2	2	1	1	2	3	3	1	3	2	3	2	3	1	1	1	3	2	3	3	1	3	3	1	3	2	1	3	2	2	2	3	1	2	2	2	2	2	2	1	1	1	1	3	1	1	1	3	3	2	1	1	2	3	1	2	2	3	1	2	3	3	3	1	3	1	2	2	3	2	1	1	2	3	2	2	3	2	3	3	2	2	1	1	2	2	2	3	3	3	3	2	3	2	3	3	2	2	3	1	2	3	1	3	2	3	3	3	1	2	2	2	1	3	3	3	3	1	1	1	1	3	3	2	2	2	1	2	3	3	2	3	3	1	2	2	3	3	2	3	3	3	3	2	1	3	3	1	2	3	1	3	3	3	3	2	2	3	3	1	3	2	1	3	2	1	3	3	2	3	1	3	2	3	1	3	1	3	2	2	2	2	3	2	2	3	3	2	3	3	3	3	3	3	3	3	3	2	1	1	3	2	1	3	3	3	3	3	1	1	1	3	2	2	2	2	3	3	2	2	3	2	2	3	3	1	2	2	3	2	2	3	2	1	3	1	3	1	2	3	2	2	2	2	3	1	3	1	2	3	2	3	1	1	2	3	2	2	2	1	2	2	2	3	3	1	2	2	1	3	1	1	1	3	2	1	3	3	3	2	1	2	2	1	2	1	1	2	3	2	1	3	2	1	2	3	2	1	2	2	1	1	2	3	3	3	2	1	3	1	3	2	2	3	2	2	3	3	2	1	3	2	2	1	2	3	1	2	1	3	2	3	2	2	3	2	1	2	3	3	3	2	2	3	3	2	2	1	3	3	3	1	2	2	2	3	1	2	3	2	3	3	1	3	3	3	1	1	3	2	2	3	2	2	3	3	2	2	2	3	1	1	2	2	3	2	2	2	2	2	2	2	2	2	3	2	2	3	3	2	3	3	2	1	3	1	1	2	2	2	3	3	3	1	1	2	2	2	3	2	1	1	3	3	3	2	1	3	2	3	3	2	3	3	1	1	2	1	1	1	1	2	3	3	3	3	2	2	3	1	1	2	1	2	3	1	2	2	3	1	3	3	2	2	3	3	1	3	2	2	1	2	2	2	3	1	3	2	1	2	2	1	3	1	2	3	3	3	1	2	3	3	3	2	3	2	3	2	2	3	2	3	2	1	3	1	2	2	3	2	3	3	3	2	3	2	2	3	2	2	2	2	3	2	2	2	3	2	1	3	3	2	2	2	2	3	1	2	2	2	2	3	3	3	2	3	2	3	3	2	3	3	3	1	3	2	1	2	3	2	3	3	3	2	2	1	2	3	2	2	3	2	2	3	2	2	3	2	3	3	3	2	1	3	2	3	2	3	3	3	2	2	2	2	1	1	2	3	2	2	1	3	3	1	2	1	3	1	3	2	2	2	2	2	1	3	2	1	3	3	2	3	2	2	2	2	2	2	3	2	3	2	3	2	1	2	1	2	3	3	2	3	3	2	2	2	3	2	3	2	3	3	3	2	3	2	2	1	2	1	2	3	2	2	1	1	3	3	2	3	3	3	3	2	2	3	3	3	1	2	3	3	3	2	1	1	2	2	3	2	2	1	2	1	3	3	2	1	3	1	3	1	3	2	3	2	2	2	2	2	2	2	3	1	2	1	2	2	2	3	3	3	1	2	3	3	3	1	3	2	3	3	2	3	2	2	2	2	1	1	3	3	2	3	3	2	2	3	2	3	2	1	2	1	1	2	2	3	1	3	3	3	1	2	2	3	3	2	2	2	2	3	3	3	1	3	2	2	2	2	3	2	3	2	3	2	2	3	2	3	2	3	2	3	3	2	1	2	3	3	3	2	1	2	1	2	3	2	1	2	2	3	2	2	2	2	3	3	1	2	3	2	3	2	2	2	3	3	3	3	2	2	3	3	3	2	2	3	1	3	2	2	1	3	1	3	2	3	2	1	2	3	3	3	3	3	1	2	2	1	1	3	2	3	1	1	3	1	3	2	1	3	2	2	2	2	3	2	2	2	3	2	3	3	3	2	2	1	2	2	2	3	2	2	2	3	3	3	2	1	3	2	1	3	2	2	1	1	3	3	2	2	2	3	3	3	1	2	3	1	3	1	2	3	3	2	2	2	2	3	2	2	3	3	3	3	2	3	2	2	3	1	2	3	2	1	2	2	3	3	1	2	3	2	2	1	1	2	1	1	3	1	2	2	2	2	2	3	2	1	3	2	3	3	3	3	3	1	2	2	2	3	2	2	3	1	1	2	2	1	1	3	3	2	2	3	2	1	2	3	1	3	2	1	2	3	1	3	3	2	2	1	2	1	3	3	3	2	3	2	2	3	2	2	1	1	3	2	1	2	1	2	1	3	1	3	2	3	3	2	1	2	3	2	2	2	2	2	1	2	2	1	1	3	2	3	2	3	1	1	3	3	2	2	3	1	3	3	3	3	3	3	2	3	2	2	3	3	1	1	1	2	3	3	2	3	2	3	2	1	1	3	3	1	3	1	2	2	3	3	3	2	3	3	1	2	1	1	2	3	1	2	3	2	2	2	3	2	2	2	3	2	2	2	2	3	2	3	3	1	3	3	1	1	3	2	1	2	3	3	2	2	3	1	1	2	2	3	2	3	3	3	2	1	2	2	1	3	3	3	1	3	3	1	3	3	1	2	3	3	1	2	3	3	2	3	2	2	2	3	3	3	1	2	1	2	3	1	1	3	2	2	2	3	2	2	3	1	3	2	2	2	2	2	1	1	3	2	2	3	3	2	3	3	3	2	1	1	2	1	2	3	3	2	3	2	2	3	2	1	2	2	1	1	3	3	3	3	1	2	1	2	3	2	3	1	3	2	2	2	2	2	3	1	1	2	2	2	1	2	2	1	2	1	1	1	3	2	3	1	3	2	2	3	2	3	3	3	3	2	1	3	2	1	3	2	2	1	2	2	2	2	2	2	2	2	3	3	3	3	3	3	2	3	2	3	3	1	2	3	2	2	3	3	3	2	3	2	3	2	2	2	1	3	3	1	3	2	3	3	1	3	3	2	2	3	3	3	3	1	2	2	2	3	3	3	3	3	2	3	1	3	3	1	1	2	3	2	2	2	1	3	3	3	2	3	3	2	2	2	3	3	3	3	3	3	2	1	1	2	2	2	3	2	3	3	3	1	2	1	3	2	1	2	2	2	1	3	2	2	2	3	2	1	2	1	1	3	2	3	2	2	2	1	2	2	2	2	3	2	1	3	2	2	3	3	2	3	2	2	1	1	2	2	3	2	2	3	3	1	1	2	1	2	2	3	2	1	3	1	2	3	3	2	2	1	2	1	2	3	3	1	3	1	3	1	3	3	3	3	3	1	3	2	2	3	2	2	2	2	1	1	3	2	1	2	3	1	1	2	3	2	3	2	1	1	3	1	2	3	2	3	3	3	2	1	1	2	2	3	1	3	2	1	3	1	2	3	3	2	1	2	3	2	3	2	3	3	2	1	3	2	3	2	1	3	3	2	2	3	2	1	1	3	3	3	3	2	2	3	2	1	2	1	1	3	2	3	1	2	2	2	3	2	2	1	3	1	1	1	2	3	3	3	2	2	3	1	3	2	2	1	2	3	3	1	2	2	3	2	3	1	2	3	2	3	1	3	3	3	2	1	1	3	3	1	2	1	3	2	3	1	2	2	1	1	2	1	2	3	3	2	1	2	1	2	3	2	2	1	2	2	2	3	2	2	2	3	3	3	2	1	3	2	3	1	2	1	2	2	2	2	2	3	3	1	2	2	1	3	2	3	3	3	3	3	3	2	3	1	3	3	2	2	2	2	2	3	1	3	3	3	1	3	2	3	1	3	3	3	3	3	3	2	2	3	3	2	2	1	1	2	1	1	3	2	3	2	3	3	3	2	3	1	1	2	2	3	1	2	2	2	2	1	2	2	2	1	2	2	2	2	2	2	3	2	3	1	3	1	1	3	3	3	3	3	2	2	2	2	2	2	3	2	3	1	1	2	2	1	3	3	2	2	2	3	1	1	1	1	2	3	2	2	2	1	2	2	1	1	1	3	3	3	2	1	3	3	3	3	1	2	2	3	2	1	2	2	3	3	3	1	2	3	2	3	1	1	3	3	1	3	3	3	3	2	3	2	2	2	2	2	3	1	3	3	1	3	2	1	2	2	2	2	2	3	2	2	2	3	3	1	3	1	2	3	1	3	1	1	3	2	2	1	3	2	3	3	2	1	2	2	2	2	2	1	1	3	3	2	1	1	2	1	2	2	2	2	3	2	2	2	2	3	3	1	2	3	2	2	2	3	3	1	2	1	1	3	1	1	2	3	3	2	3	2	3	3	3	3	1	2	1	3	2	2	1	2	2	2	3	3	1	2	2	1	1	3	2	1	1	2	3	3	3	2	3	2	1	3	3	2	3	2	3	2	2	3	2	3	2	1	1	3	1	1	2	1	2	3	1	3	2	2	3	1	3	3	1	1	2	1	2	1	2	2	2	2	3	1	2	3	2	2	2	3	3	3	3	2	2	3	2	2	2	1	3	2	1	1	2	1	2	1	1	3	3	2	3	1	2	2	2	3	3	3	2	3	1	2	1	1	1	3	2	3	2	3	2	3	2	2	3	2	2	3	1	2	1	3	3	1	3	3	2	2	2	3	1	3	3	1	3	2	3	2	2	2	2	2	3	1	3	1	3	3	2	1	2	3	3	1	3	3	3	3	2	1	1	3	3	1	3	3	3	2	3	3	2	2	3	2	2	3	2	1	2	3	2	3	2	2	1	1	2	2	3	2	3	1	1	1	2	3	1	1	1	3	3	2	1	1	3	2	3	2	2	3	3	2	2	3	2	1	2	3	3	2	1	2	2	1	2	1	2	3	3	1	3	2	2	2	1	1	3	1	3	3	2	3	3	2	2	2	3	2	3	3	1	3	2	1	3	1	1	2	3	2	2	3	2	3	1	3	1	1	2	3	1	3	2	3	3	3	2	3	1	1	2	3	1	3	2	2	3	1	3	3	2	2	2	2	2	3	2	3	3	1	2	1	3	1	3	1	3	3	2	1	2	1	2	2	2	1	2	3	2	1	3	2	2	1	3	3	2	3	2	2	2	3	1	3	2	1	2	3	2	3	2	1	3	2	1	3	3	3	3	3	3	3	2	3	1	2	3	2	3	1	2	2	2	3	3	2	1	1	3	3	3	2	3	2	2	1	3	1	1	3	2	2	1	2	1	2	1	3	2	2	3	1	1	2	3	2	3	2	1	2	2	3	2	2	2	2	3	3	3	1	3	2	3	3	2	3	1	3	2	2	2	2	3	2	3	3	3	2	2	2	3	2	1	3	1	3	1	2	1	2	3	3	3	3	2	3	1	1	2	2	3	3	2	2	2	3	3	2	2	2	3	3	1	3	2	3	3	3	2	3	3	3	3	3	3	2	1	3	2	3	2	3	2	2	3	1	3	3	2	1	1	3	2	3	3	3	2	3	3	3	1	1	3	3	2	2	2	3	3	2	3	1	2	2	3	2	2	2	1	2	3	1	3	3	2	2	1	1	2	2	2	3	3	2	3	3	3	1	1	3	2	2	3	3	1	1	2	3	2	3	3	1	3	3	2	2	2	2	2	3	2	3	2	2	1	2	1	2	2	2	3	2	1	2	3	2	1	2	1	3	3	1	3	1	3	3	2	3	1	2	2	3	3	1	3	3	3	2	2	2	3	2	3	3	3	3	2	2	2	2	3	1	3	2	2	3	2	2	3	2	3	3	2	3	1	1	3	2	1	2	1	3	2	3	1	2	1	3	3	2	2	3	2	1	2	3	1	3	3	3	1	2	1	3	2	3	3	2	2	3	3	1	3	2	3	3	2	3	2	3	2	2	3	1	3	3	2	3	3	3	3	2	3	3	1	3	3	2	2	3	2	2	1	1	3	2	1	3	2	1	1	3	3	3	2	3	3	2	3	3	2	3	3	2	3	2	3	2	3	2	1	1	2	3	2	3	3	2	3	2	2	2	2	2	1	2	3	1	2	2	1	2	2	2	1	3	1	2	2	1	3	2	2	3	1	3	2	3	2	1	1	1	3	3	2	1	3	1	1	2	1	2	2	2	3	1	3	2	3	3	1	3	3	3	1	2	3	2	3	2	1	2	2	3	2	3	1	2	2	1	1	2	3	1	3	1	2	2	2	3	3	1	3	3	1	3	2	2	3	3	2	3	1	2	2	2	2	1	2	3	1	1	3	2	2	3	3	3	3	1	2	3	3	3	2	3	1	2	2	2	3	3	3	3	1	3	2	2	1	2	1	3	3	3	2	2	2	2	1	1	3	1	2	3	3	2	2	1	2	2	2	2	1	3	2	3	2	3	2	2	2	2	1	2	3	2	2	2	3	1	2	3	3	1	3	1	2	3	3	2	2	3	3	1	2	1	3	1	1	3	2	2	3	3	2	1	3	2	1	1	1	3	1	1	2	2	3	2	3	1	3	2	3	2	2	1	3	3	3	3	2	2	1	1	2	2	2	3	2	3	1	3	1	3	3	2	2	3	3	2	1	3	3	3	1	2	3	3	3	2	3	1	3	2	3	2	1	3	2	3	1	3	1	1	2	2	2	2	2	1	3	2	2	2	3	3	2	2	3	3	2	1	2	3	3	2	1	2	1	3	2	3	3	3	3	2	3	2	2	3	3	3	2	3	2	3	2	1	1	3	3	2	1	2	2	1	2	2	3	2	2	2	2	2	2	1	3	2	1	2	2	2	2	3	3	2	2	2	3	3	2	2	1	2	2	1	2	2	1	3	3	1	3	2	3	3	2	3	2	2	3	1	3	3	3	3	3	2	3	3	1	1	2	2	1	3	2	2	1	2	3	1	3	2	1	2	2	3	2	1	2	3	1	2	2	1	3	3	1	1	1	3	3	3	3	2	3	2	3	3	3	3	2	3	1	2	2	2	3	2	3	1	3	2	2	2	1	2	2	2	3	3	3	3	2	3	3	3	3	3	2	3	2	1	2	1	2	3	1	1	2	3	2	2	2	3	3	2	1	3	3	1	1	1	1	3	3	3	3	2	2	2	2	3	3	2	1	3	3	3	2	2	1	2	3	3	3	3	1	3	2	3	2	2	1	3	2	2	2	3	2	3	2	3	2	2	3	1	3	1	3	3	2	3	2	2	1	3	1	3	1	3	2	3	1	3	1	2	3	2	2	3	2	3	3	2	3	1	2	2	3	3	2	2	3	2	2	3	3	2	3	1	1	1	3	3	3	1	2	3	2	2	2	3	1	2	3	3	1	2	2	3	3	3	2	3	2	1	3	1	2	3	3	3	2	1	3	3	3	3	3	1	2	3	2	2	3	2	1	3	3	1	2	3	1	2	2	1	2	2	2	2	2	1	2	1	2	2	2	3	2	3	1	2	3	2	3	3	3	3	1	2	2	3	2	2	2	2	2	2	3	2	3	1	2	2	3	3	3	3	3	1	2	2	3	2	3	2	3	3	1	2	2	1	1	3	1	1	2	3	1	2	3	2	1	2	1	2	3	3	3	3	1	2	3	3	3	2	3	1	2	2	2	2	3	3	2	2	1	1	1	3	2	2	2	2	3	2	3	3	2	1	2	2	3	2	3	2	3	3	2	3	3	3	2	1	2	1	2	2	2	3	2	3	2	1	2	2	3	2	2	2	3	3	2	1	3	3	2	2	2	1	3	2	2	1	1	1	2	3	3	1	1	3	3	2	3	2	1	1	2	1	3	3	3	1	2	3	2	3	3	2	2	2	2	3	2	2	2	3	3	2	2	3	2	3	3	1	2	1	3	3	3	3	2	2	2	3	2	3	2	2	3	1	2	3	3	2	3	3	2	3	3	2	1	3	1	3	1	1	1	1	1	2	2	1	2	3	2	1	3	2	1	1	3	3	2	3	1	3	2	3	2	2	3	3	1	3	2	2	2	3	3	1	2	1	2	2	1	1	2	3	2	2	2	3	2	1	3	1	2	3	3	3	2	2	2	2	1	3	2	2	3	2	2	2	3	2	3	1	2	2	2	1	3	2	2	3	3	3	2	2	1	1	1	2	2	3	2	1	2	2	2	1	2	2	2	2	1	1	3	2	2	2	3	2	1	2	1	1	1	1	3	1	2	3	1	2	2	2	3	1	3	3	1	1	2	1	2	2	3	2	2	2	3	3	3	3	1	3	2	2	2	1	1	3	3	1	3	2	3	2	1	3	1	3	3	2	3	3	2	2	1	3	2	2	1	1	2	3	3	2	3	3	2	3	1	1	1	3	3	2	3	3	2	3	1	3	2	3	2	3	1	3	2	2	3	2	2	3	3	2	2	1	3	2	3	2	1	2	1	1	2	2	3	1	2	2	2	2	1	2	3	2	2	3	2	3	3	1	2	2	3	2	2	2	3	3	2	2	3	2	1	3	2	2	1	2	3	3	3	3	1	3	2	3	2	3	2	3	2	2	2	2	3	1	1	2	2	1	3	3	2	2	3	3	2	2	1	2	1	3	3	2	2	3	2	3	3	3	2	1	2	3	3	3	2	2	3	3	3	2	3	1	3	3	3	2	2	3	2	1	3	2	1	3	3	3	2	3	1	1	1	2	3	3	2	2	2	3	1	3	2	3	2	2	1	3	2	1	3	1	2	2	2	3	2	2	1	1	3	2	1	2	2	2	2	3	3	3	2	2	1	2	3	2	3	3	3	3	1	3	3	2	3	1	2	3	3	2	3	2	3	1	1	1	3	3	2	2	3	1	2	1	1	2	1	2	2	2	2	1	2	3	3	3	3	3	3	3	2	3	2	3	1	3	2	2	3	1	3	2	1	1	1	3	1	3	3	3	1	3	1	3	1	2	3	3	3	2	2	3	1	1	3	2	1	3	3	1	1	2	1	2	2	2	1	3	2	1	2	2	3	2	1	2	1	3	2	3	3	1	2	3	2	2	2	1	2	2	1	2	2	3	2	2	1	2	3	2	3	2	2	1	3	2	1	2	2	2	1	3	2	1	3	3	2	2	3	3	3	3	3	3	2	2	2	2	3	2	3	3	2	2	2	2	2	2	1	3	3	1	2	3	3	2	2	1	3	2	2	2	3	2	1	1	3	3	2	3	2	1	3	3	2	2	2	3	2	2	2	3	3	3	1	1	2	3	3	2	2	1	1	1	3	2	2	1	3	3	2	1	3	1	2	2	3	3	1	1	2	3	2	1	2	3	3	1	3	3	1	3	3	2	1	1	2	1	3	2	3	1	3	1	3	3	2	3	3	2	2	3	2	2	1	3	2	2	1	1	1	1	2	1	2	3	1	3	1	2	2	1	2	2	3	2	2	2	3	3	3	1	3	3	2	2	2	2	1	2	1	2	3	2	3	2	3	1	3	3	2	1	1	1	3	3	1	3	1	3	3	3	3	2	3	2	1	2	2	3	3	3	2	3	3	3	3	2	3	3	3	3	1	2	3	2	3	3	2	3	3	2	1	2	2	1	2	2	2	3	3	2	1	3	2	2	3	1	2	3	2	3	1	3	3	3	1	3	2	2	2	2	1	2	2	2	3	1	1	1	3	3	2	2	2	2	2	2	2	2	3	2	3	2	3	3	2	1	3	2	1	2	2	3	1	2	1	2	2	1	1	2	1	1	2	3	1	3	2	3	2	2	1	3	3	3	2	2	3	1	2	1	2	2	3	1	3	2	3	3	3	2	3	1	3	3	2	3	1	2	2	3	2	3	1	1	3	2	3	3	3	1	3	3	2	2	1	1	2	3	2	2	1	3	2	3	2	3	2	2	2	1	2	3	3	3	3	2	1	3	2	3	3	2	1	1	3	1	1	2	2	1	3	3	3	3	1	3	2	3	3	2	2	2	2	3	2	2	2	2	3	3	3	2	2	1	3	1	1	2	3	3	1	2	1	2	2	3	1	2	2	1	2	3	3	2	3	2	1	3	3	2	1	2	3	3	2	1	3	1	2	3	2	3	2	3	3	3	2	2	2	1	3	1	2	1	2	1	3	2	2	2	3	2	3	2	2	2	3	2	3	3	2	2	3	3	1	1	1	3	1	2	2	3	2	3	2	1	3	1	3	2	3	3	3	3	1	1	2	3	2	3	3	3	3	2	1	3	3	3	2	3	2	2	3	1	3	3	3	3	2	2	1	3	1	3	3	3	3	1	2	3	2	3	3	1	2	2	3	2	2	1	1	3	2	2	2	3	2	2	2	3	1	2	1	3	2	2	3	3	1	1	3	2	3	3	2	1	1	3	2	1	2	2	1	3	2	2	3	3	3	3	1	2	3	1	1	3	2	2	1	2	3	2	3	3	2	3	1	2	3	3	1	2	1	3	3	3	2	3	3	2	3	3	3	2	3	3	3	2	2	3	3	3	2	3	2	2	3	1	3	3	1	1	2	2	3	2	3	3	3	2	2	2	2	1	3	3	2	2	1	3	2	3	3	3	2	2	1	2	3	2	2	2	3	2	2	3	2	1	2	3	1	2	2	3	1	1	2	3	2	2	2	2	3	2	2	2	1	3	1	2	3	2	2	1	1	3	1	3	2	3	3	2	1	3	2	2	1	2	2	1	3	3	2	3	3	3	1	3	3	1	3	3	1	2	2	3	3	1	1	2	3	2	3	2	2	2	2	1	3	2	1	3	2	1	2	3	2	1	1	1	3	2	2	2	3	3	3	3	2	3	2	3	1	3	2	2	2	3	2	1	3	3	1	1	3	1	2	2	2	2	2	1	2	3	1	1	1	3	1	3	1	3	1	2	3	2	2	1	2	2	3	1	3	2	3	2	3	2	3	3	1	2	1	3	2	1	2	3	3	2	1	3	1	3	3	1	3	2	2	1	1	2	3	3	2	3	3	3	2	1	3	1	3	2	1	2	3	2	1	3	3	1	2	3	1	2	3	3	1	3	3	2	2	2	3	2	2	3	3	2	3	2	3	3	2	3	3	3	3	1	3	1	2	2	2	2	2	3	3	2	2	2	3	3	3	2	2	1	2	3	1	3	3	3	3	2	1	3	2	2	3	3	1	3	1	2	2	2	1	1	3	3	1	3	2	1	2	2	2	3	1	2	2	3	1	1	3	2	1	1	3	3	1	3	3	3	2	1	3	1	2	3	2	1	2	1	3	2	2	2	2	2	3	2	1	3	2	1	3	3	2	3	2	3	3	1	3	2	2	3	2	2	1	2	3	1	1	1	1	2	2	1	3	3	2	3	3	2	3	3	1	1	2	2	2	2	1	2	2	2	3	3	2	2	1	2	2	2	3	3	1	2	2	3	2	1	3	2	1	2	3	1	3	2	3	2	1	3	2	3	3	3	2	3	2	3	3	2	1	2	2	2	3	3	1	1	1	3	2	3	3	3	1	2	1	3	1	2	2	3	2	3	3	2	3	3	2	3	3	3	2	3	2	1	2	2	2	3	2	1	3	3	3	2	2	1	2	2	1	1	3	1	2	3	3	2	1	3	2	2	3	3	3	3	1	3	2	3	3	3	3	1	3	2	2	1	1	1	2	3	2	3	1	3	3	3	2	3	1	2	3	2	2	3	2	3	3	2	3	3	3	2	2	3	1	3	1	1	1	2	2	2	2	3	2	3	2	2	3	2	2	3	2	3	2	2	3	3	1	1	2	3	3	2	3	3	2	3	1	2	2	3	1	2	3	2	1	2	3	2	2	3	3	3	3	2	2	1	3	2	3	2	3	3	1	2	3	3	1	3	2	2	2	2	2	3	2	3	2	2	2	2	3	2	2	2	1	1	2	2	2	3	2	2	2	2	2	3	1	2	3	2	2	3	3	1	3	2	2	2	3	3	3	3	3	2	3	3	3	3	1	2	3	3	1	3	1	3	3	2	2	1	2	3	3	2	2	3	3	1	3	2	3	3	2	1	1	2	3	3	3	3	3	1	3	3	1	2	3	2	3	2	1	2	3	3	2	2	3	2	3	2	1	3	3	1	2	3	2	1	2	3	2	2	3	1	2	1	1	2	3	3	1	3	2	3	3	1	3	3	2	2	3	3	1	1	2	2	3	1	2	3	3	1	2	3	2	2	3	2	1	2	2	3	3	2	2	3	3	1	2	3	2	1	2	3	3	2	1	2	2	3	2	1	3	2	3	2	3	3	3	2	3	2	3	2	2	2	2	2	2	3	2	3	1	2	2	2	3	1	1	3	3	2	1	2	1	2	3	2	3	1	1	3	3	3	2	2	3	2	2	2	3	3	3	3	2	2	1	1	2	3	1	2	1	2	2	2	2	3	2	1	2	3	3	1	3	1	3	2	1	2	3	3	2	3	3	3	2	1	1	2	3	2	1	2	1	2	3	3	2	3	2	1	3	2	1	3	2	1	3	3	1	3	1	1	3	3	1	2	2	1	3	1	3	1	2	1	3	2	2	2	3	3	2	3	1	1	2	3	3	2	2	1	3	3	3	2	1	1	2	3	2	3	3	3	2	1	3	2	1	1	2	3	2	1	3	2	2	2	3	2	3	1	3	3	2	3	3	2	2	2	1	2	2	2	2	2	1	2	3	2	3	3	3	3	2	3	3	1	1	3	2	3	1	2	2	3	2	2	3	3	3	1	2	2	3	3	3	2	1	2	2	3	1	1	3	1	2	3	3	3	3	2	3	3	3	2	2	3	2	3	3	1	3	3	2	3	2	1	1	2	3	3	3	2	2	1	2	2	2	2	2	2	1	3	1	3	1	1	3	3	3	1	3	1	3	3	2	2	1	3	2	2	3	2	2	2	2	3	2	2	2	1	3	2	3	1	1	2	2	3	1	2	3	3	2	2	2	2	2	1	3	3	1	2	1	2	3	2	3	2	2	3	3	3	2	1	2	2	2	1	3	2	2	3	3	2	1	3	1	2	2	2	3	3	3	2	3	3	3	3	3	3	1	2	2	1	3	3	2	3	2	2	2	2	3	1	2	3	2	3	1	1	2	3	2	2	2	1	2	1	3	3	1	2	2	1	2	3	3	1	1	3	2	3	3	3	1	3	3	2	3	2	3	2	2	2	1	2	2	2	3	3	1	1	1	2	1	2	2	3	2	1	3	2	2	2	2	1	3	1	3	2	2	3	3	3	3	2	2	3	1	1	3	2	2	3	1	3	2	2	2	3	2	3	1	1	3	2	3	1	2	3	1	1	3	3	2	1	2	3	3	2	2	2	2	3	2	3	2	2	3	2	3	1	2	1	1	2	2	2	3	3	1	2	3	1	2	1	1	3	3	2	3	3	2	3	2	3	3	1	2	2	2	1	2	1	3	2	3	2	2	1	3	2	1	2	1	1	3	1	1	1	3	1	2	3	3	1	2	2	2	1	2	2	1	3	3	3	2	2	3	1	3	3	3	3	2	2	2	2	3	2	2	2	1	3	2	1	3	2	3	1	2	1	3	3	3	2	2	2	2	2	1	1	2	2	3	1	3	2	3	3	3	2	2	3	1	2	3	3	3	2	2	1	2	3	3	1	2	3	3	1	2	3	2	3	2	3	3	2	3	3	2	2	2	2	2	2	2	2	2	2	3	2	2	2	2	2	2	1	1	2	2	2	1	2	2	1	2	1	2	1	1	3	2	3	3	3	2	2	2	2	1	2	1	1	3	3	3	2	2	2	3	2	3	3	3	3	2	3	2	3	2	3	2	3	3	1	2	1	3	1	2	2	2	1	2	2	3	3	3	2	3	3	2	2	3	3	3	2	2	2	3	3	2	3	1	2	2	1	3	3	2	3	1	3	3	1	1	3	3	3	3	3	3	2	1	3	3	2	2	3	3	2	3	2	3	2	2	2	3	2	1	2	2	3	1	2	3	2	3	2	3	2	3	2	2	1	2	3	2	1	1	1	1	3	3	2	2	3	3	1	2	2	3	2	1	1	3	3	3	3	3	3	3	1	2	1	3	3	1	2	1	2	3	3	3	3	2	1	2	3	3	2	1	2	3	3	1	1	3	1	1	3	3	2	3	3	1	3	1	3	2	1	2	3	1	2	3	2	2	2	2	3	3	3	3	1	2	2	2	1	3	2	3	2	2	3	3	2	1	2	3	2	2	1	2	2	2	2	3	2	2	1	3	2	3	3	3	2	2	1	3	2	2	3	2	2	1	3	1	3	2	2	1	2	1	3	2	2	2	3	3	1	1	1	2	1	1	3	2	3	3	3	1	1	1	3	3	3	2	1	2	3	1	3	1	3	3	3	3	3	3	2	3	2	2	2	2	3	2	2	2	1	2	2	1	2	1	1	3	3	2	3	2	2	2	1	3	1	3	3	2	2	3	3	1	2	1	3	3	2	3	1	1	2	2	2	2	3	2	1	2	2	2	3	2	2	3	2	2	3	1	2	3	2	2	1	2	1	2	1	3	1	2	3	2	3	2	2	1	3	1	3	2	1	1	2	2	3	1	2	1	2	3	3	1	1	2	2	3	3	3	1	2	3	3	1	3	2	3	3	3	1	1	1	3	3	3	3	3	3	3	3	3	3	2	3	1	3	3	1	2	3	1	2	2	2	1	3	3	2	2	3	3	3	3	3	2	3	1	3	3	2	3	3	2	2	2	2	3	2	3	2	3	2	3	3	2	2	2	2	2	2	2	1	2	2	2	2	3	3	2	2	2	1	2	3	3	2	2	3	2	2	2	3	1	3	2	1	2	2	3	2	1	3	3	2	3	2	2	2	2	2	3	3	2	2	2	2	3	3	3	2	3	1	3	2	3	2	3	3	1	2	3	3	3	3	3	2	2	3	2	2	2	2	3	2	3	1	2	2	2	3	1	3	2	2	2	2	3	3	3	2	3	2	2	1	1	2	3	2	3	2	3	3	3	3	1	3	3	2	3	1	2	2	2	3	3	2	2	2	2	3	2	3	2	3	2	3	3	2	3	2	2	2	3	1	1	2	2	3	2	3	3	1	3	2	3	3	3	1	3	2	3	1	3	3	3	2	3	2	1	2	2	2	2	3	2	3	3	3	1	3	3	2	3	3	3	3	3	1	2	3	2	2	1	3	3	3	3	2	3	2	3	3	3	1	2	3	1	1	2	1	1	2	3	3	2	3	2	1	2	2	1	1	3	2	3	3	2	3	3	3	2	2	3	3	2	2	2	1	2	2	2	3	2	3	2	3	3	3	3	2	2	2	2	3	3	3	3	1	3	2	1	2	2	3	3	2	2	3	2	3	2	1	3	2	1	2	2	2	1	3	3	3	1	2	3	1	3	2	3	1	3	2	1	3	2	2	2	2	3	1	3	3	3	2	3	2	3	3	1	3	2	2	3	1	2	3	1	1	1	2	3	2	2	3	2	3	3	2	1	1	3	3	3	2	2	3	3	2	3	2	3	3	1	3	2	3	2	1	3	3	1	2	1	2	3	3	2	1	2	2	1	3	2	3	2	2	3	3	1	2	1	2	3	3	3	3	3	2	3	2	2	2	2	3	3	2	1	1	2	3	2	2	1	2	2	2	1	1	3	3	2	2	1	2	3	1	1	3	3	3	3	2	2	3	2	1	1	3	3	2	2	2	1	3	3	3	3	3	3	2	1	2	2	2	1	2	1	3	3	2	3	3	3	2	3	3	3	3	2	3	1	3	2	3	3	2	3	2	2	3	2	1	2	1	2	3	2	1	2	2	2	2	2	2	2	2	1	2	3	2	2	3	1	3	1	3	3	2	3	3	2	2	2	1	3	3	3	2	3	3	1	3	2	1	1	2	2	1	3	3	2	3	3	1	3	3	2	2	3	3	1	2	1	2	3	2	1	2	1	1	2	1	3	3	1	3	2	2	3	2	1	2	2	2	3	1	2	1	2	3	3	2	1	2	3	3	2	1	3	3	3	3	1	3	1	3	3	3	2	2	3	3	2	2	2	2	2	3	1	2	1	2	3	3	2	3	1	2	2	1	3	1	2	1	3	3	3	2	2	2	3	2	3	3	1	2	3	1	2	3	1	2	1	3	2	3	1	3	2	3	2	2	3	1	3	3	1	2	3	2	3	1	2	2	1	3	1	2	3	1	2	3	2	2	3	3	3	2	3	3	3	3	1	2	1	2	3	3	1	3	3	2	3	3	3	3	2	2	3	2	3	3	2	2	1	3	2	2	2	3	2	1	3	1	1	2	3	2	2	2	2	1	2	3	2	2	2	2	2	3	3	3	3	2	3	3	3	3	3	2	1	3	3	1	3	2	2	1	2	2	3	3	3	3	2	1	1	3	2	3	2	3	1	1	1	2	1	3	2	2	3	1	2	3	3	2	3	3	2	1	3	1	2	1	3	3	2	2	3	2	2	3	3	1	1	2	3	1	2	3	3	1	2	2	3	3	1	1	1	2	1	3	1	1	2	2	1	2	3	2	3	1	3	3	1	2	3	3	2	3	2	1	3	3	1	3	2	3	1	3	2	1	2	2	1	1	1	3	3	3	3	2	2	3	2	2	3	3	1	3	2	2	3	1	3	1	2	2	1	1	3	3	1	2	3	2	2	3	2	1	3	2	1	1	3	2	2	2	2	2	3	1	2	2	2	3	3	2	3	1	1	1	3	3	3	2	2	3	2	3	3	1	3	1	3	2	2	1	2	3	1	2	2	3	2	3	1	2	2	3	3	2	1	3	1	2	1	3	2	2	3	2	3	2	3	2	3	2	1	3	1	2	3	1	3	3	2	1	2	3	2	1	3	1	1	3	3	3	3	2	3	1	2	2	3	1	3	3	3	2	1	1	3	3	3	1	1	2	2	2	2	3	3	3	2	1	1	2	2	1	2	3	2	3	2	3	1	2	1	1	3	3	2	3	2	2	3	3	2	3	3	3	1	3	1	3	1	1	1	3	3	3	1	3	2	2	2	3	3	1	2	1	2	3	1	3	1	1	2	3	3	3	3	2	2	2	2	3	2	3	1	2	3	3	1	2	1	3	3	1	2	3	3	2	2	2	2	2	2	1	3	2	1	2	2	3	2	3	3	3	1	3	2	2	1	2	1	2	2	2	2	3	3	1	3	3	2	3	1	3	2	1	1	1	2	2	1	1	3	2	2	3	3	2	3	1	1	2	2	3	2	3	2	2	2	3	3	2	2	2	1	3	2	3	2	2	3	3	2	2	3	2	3	1	1	2	2	1	2	1	1	1	2	1	1	1	3	2	3	1	1	3	3	2	1	1	1	3	3	2	3	3	1	1	3	3	2	3	3	1	3	2	3	1	2	2	2	2	2	3	3	1	3	1	2	3	1	3	1	2	3	2	2	3	3	3	1	2	2	2	1	1	3	2	3	3	3	2	3	1	3	3	3	2	2	2	2	1	3	3	1	3	1	2	1	2	1	2	1	3	2	2	2	2	3	3	2	1	3	1	3	2	2	2	2	1	3	3	2	1	2	2	1	3	1	3	3	2	1	3	1	1	2	2	1	3	1	2	2	1	3	2	3	1	2	2	2	3	2	2	3	2	2	2	3	3	3	3	3	3	1	2	3	2	3	3	2	3	3	2	2	3	2	3	3	2	3	1	3	3	2	2	3	2	3	3	1	2	1	2	2	1	3	2	3	2	3	3	2	3	3	2	1	2	2	2	2	3	3	3	2	3	1	2	3	2	3	3	1	3	2	1	3	3	3	3	1	1	2	2	3	2	3	2	2	3	3	3	3	2	3	2	1	2	3	3	3	3	2	2	1	3	2	1	2	2	3	3	1	2	2	2	3	2	2	2	1	2	2	2	2	2	2	3	1	2	2	3	1	3	3	3	3	2	1	1	2	1	3	2	2	3	3	3	3	3	3	2	2	3	3	2	2	1	2	2	3	3	2	2	1	1	1	2	2	2	3	3	3	2	1	2	3	2	2	1	3	3	2	2	2	3	2	1	2	1	3	3	3	1	2	2	2	3	3	3	2	3	2	3	2	2	1	3	2	2	2	3	2	1	2	3	2	3	1	3	2	2	2	3	2	1	1	1	2	3	1	3	2	2	3	2	3	3	3	3	2	3	2	2	2	1	2	2	3	2	3	1	2	1	3	3	2	3	1	3	1	1	2	1	3	2	2	2	3	3	2	2	2	3	3	3	3	3	3	3	3	2	3	3	3	3	3	3	3	2	1	3	2	3	2	2	2	2	2	2	2	1	1	1	2	3	2	2	2	1	2	2	3	3	2	1	2	2	2	1	1	1	2	1	2	2	1	1	3	1	3	3	3	1	1	2	3	1	2	2	3	3	3	1	3	3	3	1	1	3	3	3	2	2	1	3	2	1	3	3	2	2	1	1	3	1	2	1	2	2	1	2	3	2	3	1	3	3	2	1	1	2	2	2	3	1	3	2	2	2	1	3	3	2	3	2	3	2	2	3	3	2	3	3	2	2	2	2	2	2	2	1	2	2	3	1	3	3	2	2	1	3	3	2	2	2	1	3	3	3	3	2	3	3	3	2	2	2	1	2	3	2	2	3	2	2	2	3	1	3	1	2	1	3	3	3	1	3	1	3	1	2	2	1	2	3	3	3	1	3	3	3	3	3	3	3	3	2	3	2	3	2	3	1	2	2	2	1	3	3	3	3	3	3	3	3	1	3	3	3	3	1	3	3	2	2	3	3	2	1	3	3	2	2	3	3	2	2	2	3	2	2	3	1	3	2	3	3	2	3	2	3	1	1	3	2	3	2	1	2	3	1	1	1	2	3	1	3	2	3	3	1	2	3	2	3	3	1	2	3	2	2	1	3	2	3	3	1	3	3	3	2	2	1	3	2	1	3	1	2	3	2	1	3	3	3	1	1	2	2	2	3	2	1	2	1	2	3	2	2	2	3	3	3	3	2	3	3	1	1	2	1	2	3	3	3	1	1	2	2	2	2	3	2	1	3	3	3	2	3	2	3	3	3	3	3	3	2	1	2	3	2	2	3	2	2	3	1	2	2	3	2	1	1	3	2	3	2	2	2	2	3	2	2	1	3	3	2	3	3	3	3	3	2	1	3	2	3	3	3	3	1	2	3	2	2	2	1	3	2	2	1	3	2	1	3	3	1	2	3	3	2	2	1	3	3	2	1	2	1	3	3	3	1	3	2	2	2	2	1	2	1	3	3	2	3	3	3	3	2	1	3	2	1	1	3	2	2	1	3	3	1	2	3	1	3	3	3	2	1	3	1	2	3	3	2	3	1	3	1	1	2	3	2	2	1	3	3	3	1	2	3	1	3	1	2	3	3	2	2	3	3	1	2	2	3	1	2	1	2	1	1	2	2	3	1	3	3	2	3	2	2	3	1	3	2	3	3	2	1	3	3	1	3	2	2	2	2	2	3	3	2	3	3	3	3	2	2	3	1	3	3	2	2	3	2	3	2	2	3	3	1	2	3	2	2	1	3	2	2	1	2	2	2	3	2	3	2	2	3	1	3	1	2	3	3	3	3	2	2	2	1	1	2	2	1	3	2	3	3	2	1	3	3	2	2	2	3	3	2	1	3	3	2	1	1	3	2	3	2	3	2	3	3	1	3	2	2	2	3	2	1	2	1	2	3	2	3	2	2	3	1	1	3	1	2	3	3	1	1	3	3	3	2	3	1	3	2	2	3	2	2	2	2	3	3	2	3	1	3	2	2	2	3	2	2	2	2	3	2	1	2	2	2	1	3	2	2	3	2	2	2	3	2	3	1	2	3	3	2	2	1	3	3	3	3	1	1	2	3	2	3	2	2	2	2	2	2	1	2	1	2	2	2	3	2	3	2	3	2	2	2	3	3	3	3	3	2	2	3	1	2	3	2	3	2	3	3	1	2	2	3	1	3	3	1	2	2	2	2	3	2	2	1	2	3	1	1	3	3	3	2	3	2	1	3	1	3	1	3	3	2	2	2	2	3	1	2	1	3	1	2	2	1	2	2	2	3	2	1	2	2	2	1	3	3	3	3	3	2	1	3	2	1	2	3	2	3	3	3	3	2	3	3	3	3	3	2	2	2	3	2	3	3	2	1	2	2	2	1	3	2	1	3	1	2	1	2	3	2	3	1	2	1	1	2	1	2	2	3	3	3	3	3	2	2	3	3	1	3	2	3	2	2	2	2	2	3	1	3	2	3	2	3	2	2	2	2	3	1	2	2	1	3	2	2	2	1	1	1	2	2	3	2	3	3	3	2	3	2	2	2	1	1	3	3	1	2	3	1	1	3	3	2	2	3	2	3	1	1	1	3	1	3	1	3	3	2	1	2	3	2	3	1	2	2	3	2	2	3	1	1	3	3	2	2	1	3	1	3	1	2	2	2	2	1	2	1	3	3	3	2	3	1	2	3	1	2	3	1	3	3	2	2	3	3	2	3	3	1	2	1	2	1	2	3	2	2	1	1	2	3	1	1	3	1	2	1	2	3	3	2	3	2	2	1	3	3	3	2	2	3	2	2	1	2	1	3	2	2	3	3	1	2	2	1	3	3	2	2	2	2	1	3	2	3	3	3	1	1	3	2	3	3	2	1	1	3	3	2	2	3	2	2	3	3	3	2	1	2	2	3	2	2	1	2	2	1	2	3	3	3	2	1	3	2	3	3	3	3	1	2	2	3	3	3	3	2	3	2	3	3	1	1	1	2	3	3	2	3	3	3	3	3	2	1	3	2	2	2	2	2	3	3	1	2	2	3	3	3	3	2	1	3	1	1	3	1	2	3	2	1	1	2	3	2	1	3	3	2	1	2	3	3	1	3	2	1	3	3	3	2	1	3	2	3	2	3	2	1	3	2	2	3	3	2	1	2	2	2	1	2	3	2	1	1	1	2	1	1	2	3	3	3	3	1	3	2	2	3	1	3	2	1	2	3	1	3	3	2	3	2	3	1	3	2	1	3	1	2	2	2	1	1	3	1	2	3	2	3	2	2	3	3	2	3	1	1	1	3	3	3	1	1	1	2	3	3	2	3	2	2	2	2	3	3	3	1	2	1	3	2	2	1	1	3	2	3	2	3	2	1	2	1	2	3	1	3	2	3	3	3	2	1	3	3	3	3	2	2	2	2	2	2	2	2	1	3	3	2	3	2	1	3	3	2	3	1	2	3	1	3	1	3	2	2	2	1	2	3	2	1	3	1	2	2	3	3	3	3	3	3	2	3	2	3	2	3	3	3	1	2	2	3	3	3	3	3	3	1	3	1	3	3	3	2	1	3	1	2	2	2	2	3	2	1	3	1	1	2	3	1	2	2	3	2	2	2	3	1	3	2	2	3	1	2	3	2	1	3	2	2	3	2	3	3	3	2	1	3	2	1	3	2	1	2	2	2	3	2	2	2	2	3	2	2	3	1	1	1	3	1	3	2	2	2	3	3	3	3	2	2	1	2	3	2	2	1	1	3	2	2	2	3	2	2	3	2	2	3	2	2	1	2	3	2	2	1	3	3	2	2	3	3	2	2	3	2	3	2	3	2	1	3	3	2	3	2	2	2	3	2	3	3	1	2	3	2	2	3	2	2	3	3	2	2	3	3	3	2	3	2	1	3	2	2	3	3	3	2	1	2	2	3	2	3	3	2	1	2	3	3	2	3	1	2	3	2	3	2	2	2	3	2	2	2	3	2	1	1	3	3	3	3	2	2	2	3	3	1	2	1	1	1	1	1	2	2	2	2	2	3	3	2	3	1	3	3	3	3	2	2	3	3	1	3	1	3	3	3	3	2	2	1	2	1	3	2	1	2	2	3	2	2	3	1	2	3	2	1	3	3	2	2	3	2	3	2	2	2	2	2	3	1	3	1	2	3	1	2	2	3	1	2	1	2	2	3	2	1	3	2	1	2	1	1	3	3	3	3	1	3	1	1	2	1	2	2	2	2	3	2	3	2	2	2	1	1	1	3	3	3	2	2	2	2	2	3	2	3	2	2	1	3	3	3	1	2	3	2	2	2	1	3	3	3	2	3	3	2	2	1	3	2	2	3	2	2	2	3	3	3	2	2	3	2	2	3	2	3	3	3	2	2	2	3	1	2	2	1	3	1	3	2	3	1	2	1	2	3	3	3	2	1	1	3	3	3	3	3	1	3	2	3	3	2	2	1	2	2	3	3	3	2	3	3	3	1	3	2	3	2	3	1	3	3	1	2	3	3	3	3	3	2	2	2	2	2	2	2	3	2	1	2	3	2	3	3	1	2	1	1	3	2	1	3	2	2	3	1	1	1	2	3	2	3	2	3	2	1	3	1	2	3	1	1	2	2	2	2	1	2	3	2	3	2	2	2	3	2	3	3	3	2	3	3	3	3	1	3	1	2	3	3	3	2	1	3	3	3	2	2	1	2	2	3	1	3	3	1	2	2	3	2	3	2	2	1	2	2	3	3	2	2	3	3	3	3	3	2	2	3	2	2	1	3	3	2	1	3	2	2	2	3	2	2	2	1	1	1	2	2	3	2	1	2	3	3	3	3	3	3	1	3	2	3	2	3	2	1	3	3	3	2	1	2	2	3	3	3	1	2	1	2	3	2	1	2	2	3	1	2	2	3	3	1	2	2	2	2	2	3	2	2	3	1	2	1	2	1	2	1	1	3	3	3	3	3	2	3	1	1	3	3	2	3	3	3	3	2	1	3	1	2	3	2	2	1	2	1	1	1	2	2	3	3	2	3	2	2	2	2	3	3	2	3	2	2	1	2	3	2	2	1	3	2	2	3	2	2	3	3	2	3	2	1	1	2	2	1	3	3	3	3	2	2	1	3	1	2	3	2	2	1	1	3	3	1	3	2	3	1	1	1	2	2	1	1	2	3	1	3	2	1	2	2	3	2	3	1	1	1	1	2	3	2	3	3	3	3	3	3	3	3	2	2	1	2	3	2	2	2	1	3	2	3	2	1	1	1	1	2	3	2	3	3	2	3	2	2	2	2	1	3	3	1	3	2	2	2	1	1	3	2	3	1	3	3	2	3	3	2	3	1	2	3	3	3	2	2	2	3	1	1	2	3	2	2	3	3	2	1	3	3	1	3	3	3	3	3	3	3	2	1	3	2	1	2	2	2	1	2	3	3	3	3	3	2	3	3	3	1	2	3	1	3	3	2	1	1	2	3	2	3	3	1	3	3	2	3	3	3	3	1	2	1	1	3	2	3	2	2	2	2	2	3	3	2	2	3	3	3	2	2	3	3	3	1	3	1	1	2	2	1	1	3	3	2	3	2	2	3	3	1	3	3	2	3	3	2	3	3	3	3	2	3	1	1	2	2	3	3	2	3	3	1	2	3	1	2	1	2	2	3	1	3	3	1	3	2	2	2	2	3	3	2	2	3	1	1	2	2	3	3	3	3	2	3	2	2	2	2	2	2	1	3	2	3	3	3	3	3	2	3	2	1	2	3	3	3	1	1	2	3	2	3	3	2	3	3	2	2	3	3	2	3	2	2	2	2	2	2	2	1	1	1	2	3	2	2	1	3	1	2	3	1	2	2	3	3	3	2	3	2	3	1	2	2	3	1	3	1	2	3	3	3	2	1	3	2	3	3	2	2	2	1	3	2	3	1	1	3	3	1	1	3	3	2	1	2	3	1	1	1	1	3	2	3	3	2	1	1	2	2	2	2	2	3	2	2	1	3	1	3	3	2	3	2	3	2	3	1	1	2	3	1	2	2	3	3	3	2	2	1	2	3	2	1	2	3	3	2	3	2	3	3	3	3	3	2	3	3	2	3	3	3	3	2	2	2	3	3	2	2	3	2	2	2	1	2	3	2	2	2	2	3	2	3	3	2	1	2	3	3	3	2	1	1	3	3	2	1	3	3	2	3	1	3	1	3	3	2	2	1	1	3	1	1	1	3	3	1	3	1	3	2	1	2	3	2	3	3	3	2	3	3	2	2	2	3	1	2	2	3	3	1	3	1	3	3	2	3	2	3	3	3	2	3	3	2	2	3	3	3	2	2	2	2	3	3	3	1	3	2	2	3	3	1	2	3	2	3	3	2	3	2	2	2	1	2	2	3	2	3	1	3	3	3	2	2	2	3	1	3	2	3	3	2	2	3	2	3	3	2	2	3	2	2	2	1	3	1	2	3	2	2	2	3	2	2	2	2	3	2	2	2	3	3	2	2	1	2	2	2	3	3	3	2	1	2	2	2	3	2	3	1	3	2	2	3	3	1	2	2	2	2	3	3	3	3	3	3	2	3	3	2	3	1	1	3	3	3	3	1	2	3	3	2	2	3	2	2	3	1	1	3	3	2	2	3	2	1	2	1	3	3	2	3	3	2	2	3	2	2	1	1	3	2	3	1	1	3	2	2	2	3	2	1	3	3	3	1	3	3	2	2	3	1	2	2	1	2	1	3	3	2	3	3	3	2	3	2	2	2	3	3	2	2	2	2	2	2	3	2	3	1	2	3	2	2	1	3	3	2	3	3	2	3	3	1	2	2	1	3	2	3	2	1	3	2	3	3	2	3	2	2	2	1	2	3	2	3	2	2	3	3	3	1	3	3	2	3	3	3	1	1	2	3	2	2	2	3	2	2	2	2	2	3	1	3	2	1	2	3	3	2	2	3	1	3	3	3	3	2	2	2	2	3	2	3	2	3	2	2	2	2	1	1	2	2	3	2	1	2	1	3	2	3	1	2	2	2	2	1	2	3	3	2	3	1	3	2	2	3	3	3	1	3	2	2	2	1	2	2	3	2	2	2	2	1	2	1	3	2	3	2	1	3	2	2	1	3	2	3	3	3	2	3	2	2	1	2	2	1	1	2	2	1	2	2	3	2	3	3	2	3	1	3	2	3	3	1	2	2	3	2	2	3	2	2	3	3	1	3	2	2	3	3	3	1	2	1	3	3	3	2	3	1	1	3	3	2	2	1	2	2	2	3	3	1	2	3	3	2	3	2	3	3	2	1	3	2	1	3	2	3	2	2	2	1	2	1	3	3	3	2	3	2	1	2	3	3	3	2	2	1	1	3	1	1	2	1	3	2	3	2	3	1	1	1	3	2	1	1	2	3	2	3	2	2	3	1	3	3	3	3	3	2	3	2	2	1	1	3	2	3	2	1	3	2	1	3	3	1	3	3	2	2	2	2	3	2	2	2	2	3	2	3	2	3	3	2	3	1	2	1	3	1	1	3	1	3	2	1	1	1	3	3	3	1	1	1	3	2	2	2	2	3	2	2	3	1	2	2	2	3	2	3	2	2	2	3	1	2	1	3	3	3	2	3	3	3	3	3	1	3	2	3	1	2	3	2	2	1	1	3	3	3	1	2	1	2	3	1	3	1	3	2	3	2	3	1	1	2	3	2	3	3	2	3	2	1	3	2	3	3	3	2	2	2	1	3	1	3	2	3	2	2	2	1	2	2	1	2	2	1	3	3	2	2	3	2	3	2	3	3	1	3	3	2	2	1	3	3	1	3	2	3	2	2	1	3	3	2	2	1	3	2	3	2	2	2	2	3	2	2	1	3	3	3	3	2	1	3	1	3	3	2	2	3	2	1	3	1	3	3	2	2	2	3	2	3	2	2	2	3	2	1	2	2	3	2	2	3	1	2	2	2	3	1	3	2	3	1	3	3	1	1	2	2	3	3	1	3	2	3	1	1	1	2	3	2	2	3	2	1	3	3
