# Supplementary material for: Path-enhanced graph convolutional networks for node classification without features
Source: PLoS One. 2023 Jun 9;18(6):e0287001. doi: 10.1371/journal.pone.0287001 (PMC10256224; doi:10.1371/journal.pone.0287001)
Supplement: S2 Datasets — (ZIP) [file pone.0287001.s002.zip › S2 Datasets/Pubmed_node_order.txt]

1	2	3	4	5	6	7	8	9	10	11	12	13	14	15	16	17	18	19	20	21	22	23	24	25	26	27	28	29	30	31	32	33	34	35	36	37	38	39	40	41	42	43	44	45	46	47	48	49	50	51	52	53	54	55	56	57	58	59	60	61	62	63	64	65	66	67	68	69	70	71	72	73	74	75	76	77	78	79	80	81	82	83	84	85	86	87	88	89	90	91	92	93	94	95	96	97	98	99	100	101	102	103	104	105	106	107	108	109	110	111	112	113	114	115	116	117	118	119	120	121	122	123	124	125	126	127	128	129	130	131	132	133	134	135	136	137	138	139	140	141	142	143	144	145	146	147	148	149	150	151	152	153	154	155	156	157	158	159	160	161	162	163	164	165	166	167	168	169	170	171	172	173	174	175	176	177	178	179	180	181	182	183	184	185	186	187	188	189	190	191	192	193	194	195	196	197	198	199	200	201	202	203	204	205	206	207	208	209	210	211	212	213	214	215	216	217	218	219	220	221	222	223	224	225	226	227	228	229	230	231	232	233	234	235	236	237	238	239	240	241	242	243	244	245	246	247	248	249	250	251	252	253	254	255	256	257	258	259	260	261	262	263	264	265	266	267	268	269	270	271	272	273	274	275	276	277	278	279	280	281	282	283	284	285	286	287	288	289	290	291	292	293	294	295	296	297	298	299	300	301	302	303	304	305	306	307	308	309	310	311	312	313	314	315	316	317	318	319	320	321	322	323	324	325	326	327	328	329	330	331	332	333	334	335	336	337	338	339	340	341	342	343	344	345	346	347	348	349	350	351	352	353	354	355	356	357	358	359	360	361	362	363	364	365	366	367	368	369	370	371	372	373	374	375	376	377	378	379	380	381	382	383	384	385	386	387	388	389	390	391	392	393	394	395	396	397	398	399	400	401	402	403	404	405	406	407	408	409	410	411	412	413	414	415	416	417	418	419	420	421	422	423	424	425	426	427	428	429	430	431	432	433	434	435	436	437	438	439	440	441	442	443	444	445	446	447	448	449	450	451	452	453	454	455	456	457	458	459	460	461	462	463	464	465	466	467	468	469	470	471	472	473	474	475	476	477	478	479	480	481	482	483	484	485	486	487	488	489	490	491	492	493	494	495	496	497	498	499	500	501	502	503	504	505	506	507	508	509	510	511	512	513	514	515	516	517	518	519	520	521	522	523	524	525	526	527	528	529	530	531	532	533	534	535	536	537	538	539	540	541	542	543	544	545	546	547	548	549	550	551	552	553	554	555	556	557	558	559	560	561	562	563	564	565	566	567	568	569	570	571	572	573	574	575	576	577	578	579	580	581	582	583	584	585	586	587	588	589	590	591	592	593	594	595	596	597	598	599	600	601	602	603	604	605	606	607	608	609	610	611	612	613	614	615	616	617	618	619	620	621	622	623	624	625	626	627	628	629	630	631	632	633	634	635	636	637	638	639	640	641	642	643	644	645	646	647	648	649	650	651	652	653	654	655	656	657	658	659	660	661	662	663	664	665	666	667	668	669	670	671	672	673	674	675	676	677	678	679	680	681	682	683	684	685	686	687	688	689	690	691	692	693	694	695	696	697	698	699	700	701	702	703	704	705	706	707	708	709	710	711	712	713	714	715	716	717	718	719	720	721	722	723	724	725	726	727	728	729	730	731	732	733	734	735	736	737	738	739	740	741	742	743	744	745	746	747	748	749	750	751	752	753	754	755	756	757	758	759	760	761	762	763	764	765	766	767	768	769	770	771	772	773	774	775	776	777	778	779	780	781	782	783	784	785	786	787	788	789	790	791	792	793	794	795	796	797	798	799	800	801	802	803	804	805	806	807	808	809	810	811	812	813	814	815	816	817	818	819	820	821	822	823	824	825	826	827	828	829	830	831	832	833	834	835	836	837	838	839	840	841	842	843	844	845	846	847	848	849	850	851	852	853	854	855	856	857	858	859	860	861	862	863	864	865	866	867	868	869	870	871	872	873	874	875	876	877	878	879	880	881	882	883	884	885	886	887	888	889	890	891	892	893	894	895	896	897	898	899	900	901	902	903	904	905	906	907	908	909	910	911	912	913	914	915	916	917	918	919	920	921	922	923	924	925	926	927	928	929	930	931	932	933	934	935	936	937	938	939	940	941	942	943	944	945	946	947	948	949	950	951	952	953	954	955	956	957	958	959	960	961	962	963	964	965	966	967	968	969	970	971	972	973	974	975	976	977	978	979	980	981	982	983	984	985	986	987	988	989	990	991	992	993	994	995	996	997	998	999	1000	1001	1002	1003	1004	1005	1006	1007	1008	1009	1010	1011	1012	1013	1014	1015	1016	1017	1018	1019	1020	1021	1022	1023	1024	1025	1026	1027	1028	1029	1030	1031	1032	1033	1034	1035	1036	1037	1038	1039	1040	1041	1042	1043	1044	1045	1046	1047	1048	1049	1050	1051	1052	1053	1054	1055	1056	1057	1058	1059	1060	1061	1062	1063	1064	1065	1066	1067	1068	1069	1070	1071	1072	1073	1074	1075	1076	1077	1078	1079	1080	1081	1082	1083	1084	1085	1086	1087	1088	1089	1090	1091	1092	1093	1094	1095	1096	1097	1098	1099	1100	1101	1102	1103	1104	1105	1106	1107	1108	1109	1110	1111	1112	1113	1114	1115	1116	1117	1118	1119	1120	1121	1122	1123	1124	1125	1126	1127	1128	1129	1130	1131	1132	1133	1134	1135	1136	1137	1138	1139	1140	1141	1142	1143	1144	1145	1146	1147	1148	1149	1150	1151	1152	1153	1154	1155	1156	1157	1158	1159	1160	1161	1162	1163	1164	1165	1166	1167	1168	1169	1170	1171	1172	1173	1174	1175	1176	1177	1178	1179	1180	1181	1182	1183	1184	1185	1186	1187	1188	1189	1190	1191	1192	1193	1194	1195	1196	1197	1198	1199	1200	1201	1202	1203	1204	1205	1206	1207	1208	1209	1210	1211	1212	1213	1214	1215	1216	1217	1218	1219	1220	1221	1222	1223	1224	1225	1226	1227	1228	1229	1230	1231	1232	1233	1234	1235	1236	1237	1238	1239	1240	1241	1242	1243	1244	1245	1246	1247	1248	1249	1250	1251	1252	1253	1254	1255	1256	1257	1258	1259	1260	1261	1262	1263	1264	1265	1266	1267	1268	1269	1270	1271	1272	1273	1274	1275	1276	1277	1278	1279	1280	1281	1282	1283	1284	1285	1286	1287	1288	1289	1290	1291	1292	1293	1294	1295	1296	1297	1298	1299	1300	1301	1302	1303	1304	1305	1306	1307	1308	1309	1310	1311	1312	1313	1314	1315	1316	1317	1318	1319	1320	1321	1322	1323	1324	1325	1326	1327	1328	1329	1330	1331	1332	1333	1334	1335	1336	1337	1338	1339	1340	1341	1342	1343	1344	1345	1346	1347	1348	1349	1350	1351	1352	1353	1354	1355	1356	1357	1358	1359	1360	1361	1362	1363	1364	1365	1366	1367	1368	1369	1370	1371	1372	1373	1374	1375	1376	1377	1378	1379	1380	1381	1382	1383	1384	1385	1386	1387	1388	1389	1390	1391	1392	1393	1394	1395	1396	1397	1398	1399	1400	1401	1402	1403	1404	1405	1406	1407	1408	1409	1410	1411	1412	1413	1414	1415	1416	1417	1418	1419	1420	1421	1422	1423	1424	1425	1426	1427	1428	1429	1430	1431	1432	1433	1434	1435	1436	1437	1438	1439	1440	1441	1442	1443	1444	1445	1446	1447	1448	1449	1450	1451	1452	1453	1454	1455	1456	1457	1458	1459	1460	1461	1462	1463	1464	1465	1466	1467	1468	1469	1470	1471	1472	1473	1474	1475	1476	1477	1478	1479	1480	1481	1482	1483	1484	1485	1486	1487	1488	1489	1490	1491	1492	1493	1494	1495	1496	1497	1498	1499	1500	1501	1502	1503	1504	1505	1506	1507	1508	1509	1510	1511	1512	1513	1514	1515	1516	1517	1518	1519	1520	1521	1522	1523	1524	1525	1526	1527	1528	1529	1530	1531	1532	1533	1534	1535	1536	1537	1538	1539	1540	1541	1542	1543	1544	1545	1546	1547	1548	1549	1550	1551	1552	1553	1554	1555	1556	1557	1558	1559	1560	1561	1562	1563	1564	1565	1566	1567	1568	1569	1570	1571	1572	1573	1574	1575	1576	1577	1578	1579	1580	1581	1582	1583	1584	1585	1586	1587	1588	1589	1590	1591	1592	1593	1594	1595	1596	1597	1598	1599	1600	1601	1602	1603	1604	1605	1606	1607	1608	1609	1610	1611	1612	1613	1614	1615	1616	1617	1618	1619	1620	1621	1622	1623	1624	1625	1626	1627	1628	1629	1630	1631	1632	1633	1634	1635	1636	1637	1638	1639	1640	1641	1642	1643	1644	1645	1646	1647	1648	1649	1650	1651	1652	1653	1654	1655	1656	1657	1658	1659	1660	1661	1662	1663	1664	1665	1666	1667	1668	1669	1670	1671	1672	1673	1674	1675	1676	1677	1678	1679	1680	1681	1682	1683	1684	1685	1686	1687	1688	1689	1690	1691	1692	1693	1694	1695	1696	1697	1698	1699	1700	1701	1702	1703	1704	1705	1706	1707	1708	1709	1710	1711	1712	1713	1714	1715	1716	1717	1718	1719	1720	1721	1722	1723	1724	1725	1726	1727	1728	1729	1730	1731	1732	1733	1734	1735	1736	1737	1738	1739	1740	1741	1742	1743	1744	1745	1746	1747	1748	1749	1750	1751	1752	1753	1754	1755	1756	1757	1758	1759	1760	1761	1762	1763	1764	1765	1766	1767	1768	1769	1770	1771	1772	1773	1774	1775	1776	1777	1778	1779	1780	1781	1782	1783	1784	1785	1786	1787	1788	1789	1790	1791	1792	1793	1794	1795	1796	1797	1798	1799	1800	1801	1802	1803	1804	1805	1806	1807	1808	1809	1810	1811	1812	1813	1814	1815	1816	1817	1818	1819	1820	1821	1822	1823	1824	1825	1826	1827	1828	1829	1830	1831	1832	1833	1834	1835	1836	1837	1838	1839	1840	1841	1842	1843	1844	1845	1846	1847	1848	1849	1850	1851	1852	1853	1854	1855	1856	1857	1858	1859	1860	1861	1862	1863	1864	1865	1866	1867	1868	1869	1870	1871	1872	1873	1874	1875	1876	1877	1878	1879	1880	1881	1882	1883	1884	1885	1886	1887	1888	1889	1890	1891	1892	1893	1894	1895	1896	1897	1898	1899	1900	1901	1902	1903	1904	1905	1906	1907	1908	1909	1910	1911	1912	1913	1914	1915	1916	1917	1918	1919	1920	1921	1922	1923	1924	1925	1926	1927	1928	1929	1930	1931	1932	1933	1934	1935	1936	1937	1938	1939	1940	1941	1942	1943	1944	1945	1946	1947	1948	1949	1950	1951	1952	1953	1954	1955	1956	1957	1958	1959	1960	1961	1962	1963	1964	1965	1966	1967	1968	1969	1970	1971	1972	1973	1974	1975	1976	1977	1978	1979	1980	1981	1982	1983	1984	1985	1986	1987	1988	1989	1990	1991	1992	1993	1994	1995	1996	1997	1998	1999	2000	2001	2002	2003	2004	2005	2006	2007	2008	2009	2010	2011	2012	2013	2014	2015	2016	2017	2018	2019	2020	2021	2022	2023	2024	2025	2026	2027	2028	2029	2030	2031	2032	2033	2034	2035	2036	2037	2038	2039	2040	2041	2042	2043	2044	2045	2046	2047	2048	2049	2050	2051	2052	2053	2054	2055	2056	2057	2058	2059	2060	2061	2062	2063	2064	2065	2066	2067	2068	2069	2070	2071	2072	2073	2074	2075	2076	2077	2078	2079	2080	2081	2082	2083	2084	2085	2086	2087	2088	2089	2090	2091	2092	2093	2094	2095	2096	2097	2098	2099	2100	2101	2102	2103	2104	2105	2106	2107	2108	2109	2110	2111	2112	2113	2114	2115	2116	2117	2118	2119	2120	2121	2122	2123	2124	2125	2126	2127	2128	2129	2130	2131	2132	2133	2134	2135	2136	2137	2138	2139	2140	2141	2142	2143	2144	2145	2146	2147	2148	2149	2150	2151	2152	2153	2154	2155	2156	2157	2158	2159	2160	2161	2162	2163	2164	2165	2166	2167	2168	2169	2170	2171	2172	2173	2174	2175	2176	2177	2178	2179	2180	2181	2182	2183	2184	2185	2186	2187	2188	2189	2190	2191	2192	2193	2194	2195	2196	2197	2198	2199	2200	2201	2202	2203	2204	2205	2206	2207	2208	2209	2210	2211	2212	2213	2214	2215	2216	2217	2218	2219	2220	2221	2222	2223	2224	2225	2226	2227	2228	2229	2230	2231	2232	2233	2234	2235	2236	2237	2238	2239	2240	2241	2242	2243	2244	2245	2246	2247	2248	2249	2250	2251	2252	2253	2254	2255	2256	2257	2258	2259	2260	2261	2262	2263	2264	2265	2266	2267	2268	2269	2270	2271	2272	2273	2274	2275	2276	2277	2278	2279	2280	2281	2282	2283	2284	2285	2286	2287	2288	2289	2290	2291	2292	2293	2294	2295	2296	2297	2298	2299	2300	2301	2302	2303	2304	2305	2306	2307	2308	2309	2310	2311	2312	2313	2314	2315	2316	2317	2318	2319	2320	2321	2322	2323	2324	2325	2326	2327	2328	2329	2330	2331	2332	2333	2334	2335	2336	2337	2338	2339	2340	2341	2342	2343	2344	2345	2346	2347	2348	2349	2350	2351	2352	2353	2354	2355	2356	2357	2358	2359	2360	2361	2362	2363	2364	2365	2366	2367	2368	2369	2370	2371	2372	2373	2374	2375	2376	2377	2378	2379	2380	2381	2382	2383	2384	2385	2386	2387	2388	2389	2390	2391	2392	2393	2394	2395	2396	2397	2398	2399	2400	2401	2402	2403	2404	2405	2406	2407	2408	2409	2410	2411	2412	2413	2414	2415	2416	2417	2418	2419	2420	2421	2422	2423	2424	2425	2426	2427	2428	2429	2430	2431	2432	2433	2434	2435	2436	2437	2438	2439	2440	2441	2442	2443	2444	2445	2446	2447	2448	2449	2450	2451	2452	2453	2454	2455	2456	2457	2458	2459	2460	2461	2462	2463	2464	2465	2466	2467	2468	2469	2470	2471	2472	2473	2474	2475	2476	2477	2478	2479	2480	2481	2482	2483	2484	2485	2486	2487	2488	2489	2490	2491	2492	2493	2494	2495	2496	2497	2498	2499	2500	2501	2502	2503	2504	2505	2506	2507	2508	2509	2510	2511	2512	2513	2514	2515	2516	2517	2518	2519	2520	2521	2522	2523	2524	2525	2526	2527	2528	2529	2530	2531	2532	2533	2534	2535	2536	2537	2538	2539	2540	2541	2542	2543	2544	2545	2546	2547	2548	2549	2550	2551	2552	2553	2554	2555	2556	2557	2558	2559	2560	2561	2562	2563	2564	2565	2566	2567	2568	2569	2570	2571	2572	2573	2574	2575	2576	2577	2578	2579	2580	2581	2582	2583	2584	2585	2586	2587	2588	2589	2590	2591	2592	2593	2594	2595	2596	2597	2598	2599	2600	2601	2602	2603	2604	2605	2606	2607	2608	2609	2610	2611	2612	2613	2614	2615	2616	2617	2618	2619	2620	2621	2622	2623	2624	2625	2626	2627	2628	2629	2630	2631	2632	2633	2634	2635	2636	2637	2638	2639	2640	2641	2642	2643	2644	2645	2646	2647	2648	2649	2650	2651	2652	2653	2654	2655	2656	2657	2658	2659	2660	2661	2662	2663	2664	2665	2666	2667	2668	2669	2670	2671	2672	2673	2674	2675	2676	2677	2678	2679	2680	2681	2682	2683	2684	2685	2686	2687	2688	2689	2690	2691	2692	2693	2694	2695	2696	2697	2698	2699	2700	2701	2702	2703	2704	2705	2706	2707	2708	2709	2710	2711	2712	2713	2714	2715	2716	2717	2718	2719	2720	2721	2722	2723	2724	2725	2726	2727	2728	2729	2730	2731	2732	2733	2734	2735	2736	2737	2738	2739	2740	2741	2742	2743	2744	2745	2746	2747	2748	2749	2750	2751	2752	2753	2754	2755	2756	2757	2758	2759	2760	2761	2762	2763	2764	2765	2766	2767	2768	2769	2770	2771	2772	2773	2774	2775	2776	2777	2778	2779	2780	2781	2782	2783	2784	2785	2786	2787	2788	2789	2790	2791	2792	2793	2794	2795	2796	2797	2798	2799	2800	2801	2802	2803	2804	2805	2806	2807	2808	2809	2810	2811	2812	2813	2814	2815	2816	2817	2818	2819	2820	2821	2822	2823	2824	2825	2826	2827	2828	2829	2830	2831	2832	2833	2834	2835	2836	2837	2838	2839	2840	2841	2842	2843	2844	2845	2846	2847	2848	2849	2850	2851	2852	2853	2854	2855	2856	2857	2858	2859	2860	2861	2862	2863	2864	2865	2866	2867	2868	2869	2870	2871	2872	2873	2874	2875	2876	2877	2878	2879	2880	2881	2882	2883	2884	2885	2886	2887	2888	2889	2890	2891	2892	2893	2894	2895	2896	2897	2898	2899	2900	2901	2902	2903	2904	2905	2906	2907	2908	2909	2910	2911	2912	2913	2914	2915	2916	2917	2918	2919	2920	2921	2922	2923	2924	2925	2926	2927	2928	2929	2930	2931	2932	2933	2934	2935	2936	2937	2938	2939	2940	2941	2942	2943	2944	2945	2946	2947	2948	2949	2950	2951	2952	2953	2954	2955	2956	2957	2958	2959	2960	2961	2962	2963	2964	2965	2966	2967	2968	2969	2970	2971	2972	2973	2974	2975	2976	2977	2978	2979	2980	2981	2982	2983	2984	2985	2986	2987	2988	2989	2990	2991	2992	2993	2994	2995	2996	2997	2998	2999	3000	3001	3002	3003	3004	3005	3006	3007	3008	3009	3010	3011	3012	3013	3014	3015	3016	3017	3018	3019	3020	3021	3022	3023	3024	3025	3026	3027	3028	3029	3030	3031	3032	3033	3034	3035	3036	3037	3038	3039	3040	3041	3042	3043	3044	3045	3046	3047	3048	3049	3050	3051	3052	3053	3054	3055	3056	3057	3058	3059	3060	3061	3062	3063	3064	3065	3066	3067	3068	3069	3070	3071	3072	3073	3074	3075	3076	3077	3078	3079	3080	3081	3082	3083	3084	3085	3086	3087	3088	3089	3090	3091	3092	3093	3094	3095	3096	3097	3098	3099	3100	3101	3102	3103	3104	3105	3106	3107	3108	3109	3110	3111	3112	3113	3114	3115	3116	3117	3118	3119	3120	3121	3122	3123	3124	3125	3126	3127	3128	3129	3130	3131	3132	3133	3134	3135	3136	3137	3138	3139	3140	3141	3142	3143	3144	3145	3146	3147	3148	3149	3150	3151	3152	3153	3154	3155	3156	3157	3158	3159	3160	3161	3162	3163	3164	3165	3166	3167	3168	3169	3170	3171	3172	3173	3174	3175	3176	3177	3178	3179	3180	3181	3182	3183	3184	3185	3186	3187	3188	3189	3190	3191	3192	3193	3194	3195	3196	3197	3198	3199	3200	3201	3202	3203	3204	3205	3206	3207	3208	3209	3210	3211	3212	3213	3214	3215	3216	3217	3218	3219	3220	3221	3222	3223	3224	3225	3226	3227	3228	3229	3230	3231	3232	3233	3234	3235	3236	3237	3238	3239	3240	3241	3242	3243	3244	3245	3246	3247	3248	3249	3250	3251	3252	3253	3254	3255	3256	3257	3258	3259	3260	3261	3262	3263	3264	3265	3266	3267	3268	3269	3270	3271	3272	3273	3274	3275	3276	3277	3278	3279	3280	3281	3282	3283	3284	3285	3286	3287	3288	3289	3290	3291	3292	3293	3294	3295	3296	3297	3298	3299	3300	3301	3302	3303	3304	3305	3306	3307	3308	3309	3310	3311	3312	3313	3314	3315	3316	3317	3318	3319	3320	3321	3322	3323	3324	3325	3326	3327	3328	3329	3330	3331	3332	3333	3334	3335	3336	3337	3338	3339	3340	3341	3342	3343	3344	3345	3346	3347	3348	3349	3350	3351	3352	3353	3354	3355	3356	3357	3358	3359	3360	3361	3362	3363	3364	3365	3366	3367	3368	3369	3370	3371	3372	3373	3374	3375	3376	3377	3378	3379	3380	3381	3382	3383	3384	3385	3386	3387	3388	3389	3390	3391	3392	3393	3394	3395	3396	3397	3398	3399	3400	3401	3402	3403	3404	3405	3406	3407	3408	3409	3410	3411	3412	3413	3414	3415	3416	3417	3418	3419	3420	3421	3422	3423	3424	3425	3426	3427	3428	3429	3430	3431	3432	3433	3434	3435	3436	3437	3438	3439	3440	3441	3442	3443	3444	3445	3446	3447	3448	3449	3450	3451	3452	3453	3454	3455	3456	3457	3458	3459	3460	3461	3462	3463	3464	3465	3466	3467	3468	3469	3470	3471	3472	3473	3474	3475	3476	3477	3478	3479	3480	3481	3482	3483	3484	3485	3486	3487	3488	3489	3490	3491	3492	3493	3494	3495	3496	3497	3498	3499	3500	3501	3502	3503	3504	3505	3506	3507	3508	3509	3510	3511	3512	3513	3514	3515	3516	3517	3518	3519	3520	3521	3522	3523	3524	3525	3526	3527	3528	3529	3530	3531	3532	3533	3534	3535	3536	3537	3538	3539	3540	3541	3542	3543	3544	3545	3546	3547	3548	3549	3550	3551	3552	3553	3554	3555	3556	3557	3558	3559	3560	3561	3562	3563	3564	3565	3566	3567	3568	3569	3570	3571	3572	3573	3574	3575	3576	3577	3578	3579	3580	3581	3582	3583	3584	3585	3586	3587	3588	3589	3590	3591	3592	3593	3594	3595	3596	3597	3598	3599	3600	3601	3602	3603	3604	3605	3606	3607	3608	3609	3610	3611	3612	3613	3614	3615	3616	3617	3618	3619	3620	3621	3622	3623	3624	3625	3626	3627	3628	3629	3630	3631	3632	3633	3634	3635	3636	3637	3638	3639	3640	3641	3642	3643	3644	3645	3646	3647	3648	3649	3650	3651	3652	3653	3654	3655	3656	3657	3658	3659	3660	3661	3662	3663	3664	3665	3666	3667	3668	3669	3670	3671	3672	3673	3674	3675	3676	3677	3678	3679	3680	3681	3682	3683	3684	3685	3686	3687	3688	3689	3690	3691	3692	3693	3694	3695	3696	3697	3698	3699	3700	3701	3702	3703	3704	3705	3706	3707	3708	3709	3710	3711	3712	3713	3714	3715	3716	3717	3718	3719	3720	3721	3722	3723	3724	3725	3726	3727	3728	3729	3730	3731	3732	3733	3734	3735	3736	3737	3738	3739	3740	3741	3742	3743	3744	3745	3746	3747	3748	3749	3750	3751	3752	3753	3754	3755	3756	3757	3758	3759	3760	3761	3762	3763	3764	3765	3766	3767	3768	3769	3770	3771	3772	3773	3774	3775	3776	3777	3778	3779	3780	3781	3782	3783	3784	3785	3786	3787	3788	3789	3790	3791	3792	3793	3794	3795	3796	3797	3798	3799	3800	3801	3802	3803	3804	3805	3806	3807	3808	3809	3810	3811	3812	3813	3814	3815	3816	3817	3818	3819	3820	3821	3822	3823	3824	3825	3826	3827	3828	3829	3830	3831	3832	3833	3834	3835	3836	3837	3838	3839	3840	3841	3842	3843	3844	3845	3846	3847	3848	3849	3850	3851	3852	3853	3854	3855	3856	3857	3858	3859	3860	3861	3862	3863	3864	3865	3866	3867	3868	3869	3870	3871	3872	3873	3874	3875	3876	3877	3878	3879	3880	3881	3882	3883	3884	3885	3886	3887	3888	3889	3890	3891	3892	3893	3894	3895	3896	3897	3898	3899	3900	3901	3902	3903	3904	3905	3906	3907	3908	3909	3910	3911	3912	3913	3914	3915	3916	3917	3918	3919	3920	3921	3922	3923	3924	3925	3926	3927	3928	3929	3930	3931	3932	3933	3934	3935	3936	3937	3938	3939	3940	3941	3942	3943	3944	3945	3946	3947	3948	3949	3950	3951	3952	3953	3954	3955	3956	3957	3958	3959	3960	3961	3962	3963	3964	3965	3966	3967	3968	3969	3970	3971	3972	3973	3974	3975	3976	3977	3978	3979	3980	3981	3982	3983	3984	3985	3986	3987	3988	3989	3990	3991	3992	3993	3994	3995	3996	3997	3998	3999	4000	4001	4002	4003	4004	4005	4006	4007	4008	4009	4010	4011	4012	4013	4014	4015	4016	4017	4018	4019	4020	4021	4022	4023	4024	4025	4026	4027	4028	4029	4030	4031	4032	4033	4034	4035	4036	4037	4038	4039	4040	4041	4042	4043	4044	4045	4046	4047	4048	4049	4050	4051	4052	4053	4054	4055	4056	4057	4058	4059	4060	4061	4062	4063	4064	4065	4066	4067	4068	4069	4070	4071	4072	4073	4074	4075	4076	4077	4078	4079	4080	4081	4082	4083	4084	4085	4086	4087	4088	4089	4090	4091	4092	4093	4094	4095	4096	4097	4098	4099	4100	4101	4102	4103	4104	4105	4106	4107	4108	4109	4110	4111	4112	4113	4114	4115	4116	4117	4118	4119	4120	4121	4122	4123	4124	4125	4126	4127	4128	4129	4130	4131	4132	4133	4134	4135	4136	4137	4138	4139	4140	4141	4142	4143	4144	4145	4146	4147	4148	4149	4150	4151	4152	4153	4154	4155	4156	4157	4158	4159	4160	4161	4162	4163	4164	4165	4166	4167	4168	4169	4170	4171	4172	4173	4174	4175	4176	4177	4178	4179	4180	4181	4182	4183	4184	4185	4186	4187	4188	4189	4190	4191	4192	4193	4194	4195	4196	4197	4198	4199	4200	4201	4202	4203	4204	4205	4206	4207	4208	4209	4210	4211	4212	4213	4214	4215	4216	4217	4218	4219	4220	4221	4222	4223	4224	4225	4226	4227	4228	4229	4230	4231	4232	4233	4234	4235	4236	4237	4238	4239	4240	4241	4242	4243	4244	4245	4246	4247	4248	4249	4250	4251	4252	4253	4254	4255	4256	4257	4258	4259	4260	4261	4262	4263	4264	4265	4266	4267	4268	4269	4270	4271	4272	4273	4274	4275	4276	4277	4278	4279	4280	4281	4282	4283	4284	4285	4286	4287	4288	4289	4290	4291	4292	4293	4294	4295	4296	4297	4298	4299	4300	4301	4302	4303	4304	4305	4306	4307	4308	4309	4310	4311	4312	4313	4314	4315	4316	4317	4318	4319	4320	4321	4322	4323	4324	4325	4326	4327	4328	4329	4330	4331	4332	4333	4334	4335	4336	4337	4338	4339	4340	4341	4342	4343	4344	4345	4346	4347	4348	4349	4350	4351	4352	4353	4354	4355	4356	4357	4358	4359	4360	4361	4362	4363	4364	4365	4366	4367	4368	4369	4370	4371	4372	4373	4374	4375	4376	4377	4378	4379	4380	4381	4382	4383	4384	4385	4386	4387	4388	4389	4390	4391	4392	4393	4394	4395	4396	4397	4398	4399	4400	4401	4402	4403	4404	4405	4406	4407	4408	4409	4410	4411	4412	4413	4414	4415	4416	4417	4418	4419	4420	4421	4422	4423	4424	4425	4426	4427	4428	4429	4430	4431	4432	4433	4434	4435	4436	4437	4438	4439	4440	4441	4442	4443	4444	4445	4446	4447	4448	4449	4450	4451	4452	4453	4454	4455	4456	4457	4458	4459	4460	4461	4462	4463	4464	4465	4466	4467	4468	4469	4470	4471	4472	4473	4474	4475	4476	4477	4478	4479	4480	4481	4482	4483	4484	4485	4486	4487	4488	4489	4490	4491	4492	4493	4494	4495	4496	4497	4498	4499	4500	4501	4502	4503	4504	4505	4506	4507	4508	4509	4510	4511	4512	4513	4514	4515	4516	4517	4518	4519	4520	4521	4522	4523	4524	4525	4526	4527	4528	4529	4530	4531	4532	4533	4534	4535	4536	4537	4538	4539	4540	4541	4542	4543	4544	4545	4546	4547	4548	4549	4550	4551	4552	4553	4554	4555	4556	4557	4558	4559	4560	4561	4562	4563	4564	4565	4566	4567	4568	4569	4570	4571	4572	4573	4574	4575	4576	4577	4578	4579	4580	4581	4582	4583	4584	4585	4586	4587	4588	4589	4590	4591	4592	4593	4594	4595	4596	4597	4598	4599	4600	4601	4602	4603	4604	4605	4606	4607	4608	4609	4610	4611	4612	4613	4614	4615	4616	4617	4618	4619	4620	4621	4622	4623	4624	4625	4626	4627	4628	4629	4630	4631	4632	4633	4634	4635	4636	4637	4638	4639	4640	4641	4642	4643	4644	4645	4646	4647	4648	4649	4650	4651	4652	4653	4654	4655	4656	4657	4658	4659	4660	4661	4662	4663	4664	4665	4666	4667	4668	4669	4670	4671	4672	4673	4674	4675	4676	4677	4678	4679	4680	4681	4682	4683	4684	4685	4686	4687	4688	4689	4690	4691	4692	4693	4694	4695	4696	4697	4698	4699	4700	4701	4702	4703	4704	4705	4706	4707	4708	4709	4710	4711	4712	4713	4714	4715	4716	4717	4718	4719	4720	4721	4722	4723	4724	4725	4726	4727	4728	4729	4730	4731	4732	4733	4734	4735	4736	4737	4738	4739	4740	4741	4742	4743	4744	4745	4746	4747	4748	4749	4750	4751	4752	4753	4754	4755	4756	4757	4758	4759	4760	4761	4762	4763	4764	4765	4766	4767	4768	4769	4770	4771	4772	4773	4774	4775	4776	4777	4778	4779	4780	4781	4782	4783	4784	4785	4786	4787	4788	4789	4790	4791	4792	4793	4794	4795	4796	4797	4798	4799	4800	4801	4802	4803	4804	4805	4806	4807	4808	4809	4810	4811	4812	4813	4814	4815	4816	4817	4818	4819	4820	4821	4822	4823	4824	4825	4826	4827	4828	4829	4830	4831	4832	4833	4834	4835	4836	4837	4838	4839	4840	4841	4842	4843	4844	4845	4846	4847	4848	4849	4850	4851	4852	4853	4854	4855	4856	4857	4858	4859	4860	4861	4862	4863	4864	4865	4866	4867	4868	4869	4870	4871	4872	4873	4874	4875	4876	4877	4878	4879	4880	4881	4882	4883	4884	4885	4886	4887	4888	4889	4890	4891	4892	4893	4894	4895	4896	4897	4898	4899	4900	4901	4902	4903	4904	4905	4906	4907	4908	4909	4910	4911	4912	4913	4914	4915	4916	4917	4918	4919	4920	4921	4922	4923	4924	4925	4926	4927	4928	4929	4930	4931	4932	4933	4934	4935	4936	4937	4938	4939	4940	4941	4942	4943	4944	4945	4946	4947	4948	4949	4950	4951	4952	4953	4954	4955	4956	4957	4958	4959	4960	4961	4962	4963	4964	4965	4966	4967	4968	4969	4970	4971	4972	4973	4974	4975	4976	4977	4978	4979	4980	4981	4982	4983	4984	4985	4986	4987	4988	4989	4990	4991	4992	4993	4994	4995	4996	4997	4998	4999	5000	5001	5002	5003	5004	5005	5006	5007	5008	5009	5010	5011	5012	5013	5014	5015	5016	5017	5018	5019	5020	5021	5022	5023	5024	5025	5026	5027	5028	5029	5030	5031	5032	5033	5034	5035	5036	5037	5038	5039	5040	5041	5042	5043	5044	5045	5046	5047	5048	5049	5050	5051	5052	5053	5054	5055	5056	5057	5058	5059	5060	5061	5062	5063	5064	5065	5066	5067	5068	5069	5070	5071	5072	5073	5074	5075	5076	5077	5078	5079	5080	5081	5082	5083	5084	5085	5086	5087	5088	5089	5090	5091	5092	5093	5094	5095	5096	5097	5098	5099	5100	5101	5102	5103	5104	5105	5106	5107	5108	5109	5110	5111	5112	5113	5114	5115	5116	5117	5118	5119	5120	5121	5122	5123	5124	5125	5126	5127	5128	5129	5130	5131	5132	5133	5134	5135	5136	5137	5138	5139	5140	5141	5142	5143	5144	5145	5146	5147	5148	5149	5150	5151	5152	5153	5154	5155	5156	5157	5158	5159	5160	5161	5162	5163	5164	5165	5166	5167	5168	5169	5170	5171	5172	5173	5174	5175	5176	5177	5178	5179	5180	5181	5182	5183	5184	5185	5186	5187	5188	5189	5190	5191	5192	5193	5194	5195	5196	5197	5198	5199	5200	5201	5202	5203	5204	5205	5206	5207	5208	5209	5210	5211	5212	5213	5214	5215	5216	5217	5218	5219	5220	5221	5222	5223	5224	5225	5226	5227	5228	5229	5230	5231	5232	5233	5234	5235	5236	5237	5238	5239	5240	5241	5242	5243	5244	5245	5246	5247	5248	5249	5250	5251	5252	5253	5254	5255	5256	5257	5258	5259	5260	5261	5262	5263	5264	5265	5266	5267	5268	5269	5270	5271	5272	5273	5274	5275	5276	5277	5278	5279	5280	5281	5282	5283	5284	5285	5286	5287	5288	5289	5290	5291	5292	5293	5294	5295	5296	5297	5298	5299	5300	5301	5302	5303	5304	5305	5306	5307	5308	5309	5310	5311	5312	5313	5314	5315	5316	5317	5318	5319	5320	5321	5322	5323	5324	5325	5326	5327	5328	5329	5330	5331	5332	5333	5334	5335	5336	5337	5338	5339	5340	5341	5342	5343	5344	5345	5346	5347	5348	5349	5350	5351	5352	5353	5354	5355	5356	5357	5358	5359	5360	5361	5362	5363	5364	5365	5366	5367	5368	5369	5370	5371	5372	5373	5374	5375	5376	5377	5378	5379	5380	5381	5382	5383	5384	5385	5386	5387	5388	5389	5390	5391	5392	5393	5394	5395	5396	5397	5398	5399	5400	5401	5402	5403	5404	5405	5406	5407	5408	5409	5410	5411	5412	5413	5414	5415	5416	5417	5418	5419	5420	5421	5422	5423	5424	5425	5426	5427	5428	5429	5430	5431	5432	5433	5434	5435	5436	5437	5438	5439	5440	5441	5442	5443	5444	5445	5446	5447	5448	5449	5450	5451	5452	5453	5454	5455	5456	5457	5458	5459	5460	5461	5462	5463	5464	5465	5466	5467	5468	5469	5470	5471	5472	5473	5474	5475	5476	5477	5478	5479	5480	5481	5482	5483	5484	5485	5486	5487	5488	5489	5490	5491	5492	5493	5494	5495	5496	5497	5498	5499	5500	5501	5502	5503	5504	5505	5506	5507	5508	5509	5510	5511	5512	5513	5514	5515	5516	5517	5518	5519	5520	5521	5522	5523	5524	5525	5526	5527	5528	5529	5530	5531	5532	5533	5534	5535	5536	5537	5538	5539	5540	5541	5542	5543	5544	5545	5546	5547	5548	5549	5550	5551	5552	5553	5554	5555	5556	5557	5558	5559	5560	5561	5562	5563	5564	5565	5566	5567	5568	5569	5570	5571	5572	5573	5574	5575	5576	5577	5578	5579	5580	5581	5582	5583	5584	5585	5586	5587	5588	5589	5590	5591	5592	5593	5594	5595	5596	5597	5598	5599	5600	5601	5602	5603	5604	5605	5606	5607	5608	5609	5610	5611	5612	5613	5614	5615	5616	5617	5618	5619	5620	5621	5622	5623	5624	5625	5626	5627	5628	5629	5630	5631	5632	5633	5634	5635	5636	5637	5638	5639	5640	5641	5642	5643	5644	5645	5646	5647	5648	5649	5650	5651	5652	5653	5654	5655	5656	5657	5658	5659	5660	5661	5662	5663	5664	5665	5666	5667	5668	5669	5670	5671	5672	5673	5674	5675	5676	5677	5678	5679	5680	5681	5682	5683	5684	5685	5686	5687	5688	5689	5690	5691	5692	5693	5694	5695	5696	5697	5698	5699	5700	5701	5702	5703	5704	5705	5706	5707	5708	5709	5710	5711	5712	5713	5714	5715	5716	5717	5718	5719	5720	5721	5722	5723	5724	5725	5726	5727	5728	5729	5730	5731	5732	5733	5734	5735	5736	5737	5738	5739	5740	5741	5742	5743	5744	5745	5746	5747	5748	5749	5750	5751	5752	5753	5754	5755	5756	5757	5758	5759	5760	5761	5762	5763	5764	5765	5766	5767	5768	5769	5770	5771	5772	5773	5774	5775	5776	5777	5778	5779	5780	5781	5782	5783	5784	5785	5786	5787	5788	5789	5790	5791	5792	5793	5794	5795	5796	5797	5798	5799	5800	5801	5802	5803	5804	5805	5806	5807	5808	5809	5810	5811	5812	5813	5814	5815	5816	5817	5818	5819	5820	5821	5822	5823	5824	5825	5826	5827	5828	5829	5830	5831	5832	5833	5834	5835	5836	5837	5838	5839	5840	5841	5842	5843	5844	5845	5846	5847	5848	5849	5850	5851	5852	5853	5854	5855	5856	5857	5858	5859	5860	5861	5862	5863	5864	5865	5866	5867	5868	5869	5870	5871	5872	5873	5874	5875	5876	5877	5878	5879	5880	5881	5882	5883	5884	5885	5886	5887	5888	5889	5890	5891	5892	5893	5894	5895	5896	5897	5898	5899	5900	5901	5902	5903	5904	5905	5906	5907	5908	5909	5910	5911	5912	5913	5914	5915	5916	5917	5918	5919	5920	5921	5922	5923	5924	5925	5926	5927	5928	5929	5930	5931	5932	5933	5934	5935	5936	5937	5938	5939	5940	5941	5942	5943	5944	5945	5946	5947	5948	5949	5950	5951	5952	5953	5954	5955	5956	5957	5958	5959	5960	5961	5962	5963	5964	5965	5966	5967	5968	5969	5970	5971	5972	5973	5974	5975	5976	5977	5978	5979	5980	5981	5982	5983	5984	5985	5986	5987	5988	5989	5990	5991	5992	5993	5994	5995	5996	5997	5998	5999	6000	6001	6002	6003	6004	6005	6006	6007	6008	6009	6010	6011	6012	6013	6014	6015	6016	6017	6018	6019	6020	6021	6022	6023	6024	6025	6026	6027	6028	6029	6030	6031	6032	6033	6034	6035	6036	6037	6038	6039	6040	6041	6042	6043	6044	6045	6046	6047	6048	6049	6050	6051	6052	6053	6054	6055	6056	6057	6058	6059	6060	6061	6062	6063	6064	6065	6066	6067	6068	6069	6070	6071	6072	6073	6074	6075	6076	6077	6078	6079	6080	6081	6082	6083	6084	6085	6086	6087	6088	6089	6090	6091	6092	6093	6094	6095	6096	6097	6098	6099	6100	6101	6102	6103	6104	6105	6106	6107	6108	6109	6110	6111	6112	6113	6114	6115	6116	6117	6118	6119	6120	6121	6122	6123	6124	6125	6126	6127	6128	6129	6130	6131	6132	6133	6134	6135	6136	6137	6138	6139	6140	6141	6142	6143	6144	6145	6146	6147	6148	6149	6150	6151	6152	6153	6154	6155	6156	6157	6158	6159	6160	6161	6162	6163	6164	6165	6166	6167	6168	6169	6170	6171	6172	6173	6174	6175	6176	6177	6178	6179	6180	6181	6182	6183	6184	6185	6186	6187	6188	6189	6190	6191	6192	6193	6194	6195	6196	6197	6198	6199	6200	6201	6202	6203	6204	6205	6206	6207	6208	6209	6210	6211	6212	6213	6214	6215	6216	6217	6218	6219	6220	6221	6222	6223	6224	6225	6226	6227	6228	6229	6230	6231	6232	6233	6234	6235	6236	6237	6238	6239	6240	6241	6242	6243	6244	6245	6246	6247	6248	6249	6250	6251	6252	6253	6254	6255	6256	6257	6258	6259	6260	6261	6262	6263	6264	6265	6266	6267	6268	6269	6270	6271	6272	6273	6274	6275	6276	6277	6278	6279	6280	6281	6282	6283	6284	6285	6286	6287	6288	6289	6290	6291	6292	6293	6294	6295	6296	6297	6298	6299	6300	6301	6302	6303	6304	6305	6306	6307	6308	6309	6310	6311	6312	6313	6314	6315	6316	6317	6318	6319	6320	6321	6322	6323	6324	6325	6326	6327	6328	6329	6330	6331	6332	6333	6334	6335	6336	6337	6338	6339	6340	6341	6342	6343	6344	6345	6346	6347	6348	6349	6350	6351	6352	6353	6354	6355	6356	6357	6358	6359	6360	6361	6362	6363	6364	6365	6366	6367	6368	6369	6370	6371	6372	6373	6374	6375	6376	6377	6378	6379	6380	6381	6382	6383	6384	6385	6386	6387	6388	6389	6390	6391	6392	6393	6394	6395	6396	6397	6398	6399	6400	6401	6402	6403	6404	6405	6406	6407	6408	6409	6410	6411	6412	6413	6414	6415	6416	6417	6418	6419	6420	6421	6422	6423	6424	6425	6426	6427	6428	6429	6430	6431	6432	6433	6434	6435	6436	6437	6438	6439	6440	6441	6442	6443	6444	6445	6446	6447	6448	6449	6450	6451	6452	6453	6454	6455	6456	6457	6458	6459	6460	6461	6462	6463	6464	6465	6466	6467	6468	6469	6470	6471	6472	6473	6474	6475	6476	6477	6478	6479	6480	6481	6482	6483	6484	6485	6486	6487	6488	6489	6490	6491	6492	6493	6494	6495	6496	6497	6498	6499	6500	6501	6502	6503	6504	6505	6506	6507	6508	6509	6510	6511	6512	6513	6514	6515	6516	6517	6518	6519	6520	6521	6522	6523	6524	6525	6526	6527	6528	6529	6530	6531	6532	6533	6534	6535	6536	6537	6538	6539	6540	6541	6542	6543	6544	6545	6546	6547	6548	6549	6550	6551	6552	6553	6554	6555	6556	6557	6558	6559	6560	6561	6562	6563	6564	6565	6566	6567	6568	6569	6570	6571	6572	6573	6574	6575	6576	6577	6578	6579	6580	6581	6582	6583	6584	6585	6586	6587	6588	6589	6590	6591	6592	6593	6594	6595	6596	6597	6598	6599	6600	6601	6602	6603	6604	6605	6606	6607	6608	6609	6610	6611	6612	6613	6614	6615	6616	6617	6618	6619	6620	6621	6622	6623	6624	6625	6626	6627	6628	6629	6630	6631	6632	6633	6634	6635	6636	6637	6638	6639	6640	6641	6642	6643	6644	6645	6646	6647	6648	6649	6650	6651	6652	6653	6654	6655	6656	6657	6658	6659	6660	6661	6662	6663	6664	6665	6666	6667	6668	6669	6670	6671	6672	6673	6674	6675	6676	6677	6678	6679	6680	6681	6682	6683	6684	6685	6686	6687	6688	6689	6690	6691	6692	6693	6694	6695	6696	6697	6698	6699	6700	6701	6702	6703	6704	6705	6706	6707	6708	6709	6710	6711	6712	6713	6714	6715	6716	6717	6718	6719	6720	6721	6722	6723	6724	6725	6726	6727	6728	6729	6730	6731	6732	6733	6734	6735	6736	6737	6738	6739	6740	6741	6742	6743	6744	6745	6746	6747	6748	6749	6750	6751	6752	6753	6754	6755	6756	6757	6758	6759	6760	6761	6762	6763	6764	6765	6766	6767	6768	6769	6770	6771	6772	6773	6774	6775	6776	6777	6778	6779	6780	6781	6782	6783	6784	6785	6786	6787	6788	6789	6790	6791	6792	6793	6794	6795	6796	6797	6798	6799	6800	6801	6802	6803	6804	6805	6806	6807	6808	6809	6810	6811	6812	6813	6814	6815	6816	6817	6818	6819	6820	6821	6822	6823	6824	6825	6826	6827	6828	6829	6830	6831	6832	6833	6834	6835	6836	6837	6838	6839	6840	6841	6842	6843	6844	6845	6846	6847	6848	6849	6850	6851	6852	6853	6854	6855	6856	6857	6858	6859	6860	6861	6862	6863	6864	6865	6866	6867	6868	6869	6870	6871	6872	6873	6874	6875	6876	6877	6878	6879	6880	6881	6882	6883	6884	6885	6886	6887	6888	6889	6890	6891	6892	6893	6894	6895	6896	6897	6898	6899	6900	6901	6902	6903	6904	6905	6906	6907	6908	6909	6910	6911	6912	6913	6914	6915	6916	6917	6918	6919	6920	6921	6922	6923	6924	6925	6926	6927	6928	6929	6930	6931	6932	6933	6934	6935	6936	6937	6938	6939	6940	6941	6942	6943	6944	6945	6946	6947	6948	6949	6950	6951	6952	6953	6954	6955	6956	6957	6958	6959	6960	6961	6962	6963	6964	6965	6966	6967	6968	6969	6970	6971	6972	6973	6974	6975	6976	6977	6978	6979	6980	6981	6982	6983	6984	6985	6986	6987	6988	6989	6990	6991	6992	6993	6994	6995	6996	6997	6998	6999	7000	7001	7002	7003	7004	7005	7006	7007	7008	7009	7010	7011	7012	7013	7014	7015	7016	7017	7018	7019	7020	7021	7022	7023	7024	7025	7026	7027	7028	7029	7030	7031	7032	7033	7034	7035	7036	7037	7038	7039	7040	7041	7042	7043	7044	7045	7046	7047	7048	7049	7050	7051	7052	7053	7054	7055	7056	7057	7058	7059	7060	7061	7062	7063	7064	7065	7066	7067	7068	7069	7070	7071	7072	7073	7074	7075	7076	7077	7078	7079	7080	7081	7082	7083	7084	7085	7086	7087	7088	7089	7090	7091	7092	7093	7094	7095	7096	7097	7098	7099	7100	7101	7102	7103	7104	7105	7106	7107	7108	7109	7110	7111	7112	7113	7114	7115	7116	7117	7118	7119	7120	7121	7122	7123	7124	7125	7126	7127	7128	7129	7130	7131	7132	7133	7134	7135	7136	7137	7138	7139	7140	7141	7142	7143	7144	7145	7146	7147	7148	7149	7150	7151	7152	7153	7154	7155	7156	7157	7158	7159	7160	7161	7162	7163	7164	7165	7166	7167	7168	7169	7170	7171	7172	7173	7174	7175	7176	7177	7178	7179	7180	7181	7182	7183	7184	7185	7186	7187	7188	7189	7190	7191	7192	7193	7194	7195	7196	7197	7198	7199	7200	7201	7202	7203	7204	7205	7206	7207	7208	7209	7210	7211	7212	7213	7214	7215	7216	7217	7218	7219	7220	7221	7222	7223	7224	7225	7226	7227	7228	7229	7230	7231	7232	7233	7234	7235	7236	7237	7238	7239	7240	7241	7242	7243	7244	7245	7246	7247	7248	7249	7250	7251	7252	7253	7254	7255	7256	7257	7258	7259	7260	7261	7262	7263	7264	7265	7266	7267	7268	7269	7270	7271	7272	7273	7274	7275	7276	7277	7278	7279	7280	7281	7282	7283	7284	7285	7286	7287	7288	7289	7290	7291	7292	7293	7294	7295	7296	7297	7298	7299	7300	7301	7302	7303	7304	7305	7306	7307	7308	7309	7310	7311	7312	7313	7314	7315	7316	7317	7318	7319	7320	7321	7322	7323	7324	7325	7326	7327	7328	7329	7330	7331	7332	7333	7334	7335	7336	7337	7338	7339	7340	7341	7342	7343	7344	7345	7346	7347	7348	7349	7350	7351	7352	7353	7354	7355	7356	7357	7358	7359	7360	7361	7362	7363	7364	7365	7366	7367	7368	7369	7370	7371	7372	7373	7374	7375	7376	7377	7378	7379	7380	7381	7382	7383	7384	7385	7386	7387	7388	7389	7390	7391	7392	7393	7394	7395	7396	7397	7398	7399	7400	7401	7402	7403	7404	7405	7406	7407	7408	7409	7410	7411	7412	7413	7414	7415	7416	7417	7418	7419	7420	7421	7422	7423	7424	7425	7426	7427	7428	7429	7430	7431	7432	7433	7434	7435	7436	7437	7438	7439	7440	7441	7442	7443	7444	7445	7446	7447	7448	7449	7450	7451	7452	7453	7454	7455	7456	7457	7458	7459	7460	7461	7462	7463	7464	7465	7466	7467	7468	7469	7470	7471	7472	7473	7474	7475	7476	7477	7478	7479	7480	7481	7482	7483	7484	7485	7486	7487	7488	7489	7490	7491	7492	7493	7494	7495	7496	7497	7498	7499	7500	7501	7502	7503	7504	7505	7506	7507	7508	7509	7510	7511	7512	7513	7514	7515	7516	7517	7518	7519	7520	7521	7522	7523	7524	7525	7526	7527	7528	7529	7530	7531	7532	7533	7534	7535	7536	7537	7538	7539	7540	7541	7542	7543	7544	7545	7546	7547	7548	7549	7550	7551	7552	7553	7554	7555	7556	7557	7558	7559	7560	7561	7562	7563	7564	7565	7566	7567	7568	7569	7570	7571	7572	7573	7574	7575	7576	7577	7578	7579	7580	7581	7582	7583	7584	7585	7586	7587	7588	7589	7590	7591	7592	7593	7594	7595	7596	7597	7598	7599	7600	7601	7602	7603	7604	7605	7606	7607	7608	7609	7610	7611	7612	7613	7614	7615	7616	7617	7618	7619	7620	7621	7622	7623	7624	7625	7626	7627	7628	7629	7630	7631	7632	7633	7634	7635	7636	7637	7638	7639	7640	7641	7642	7643	7644	7645	7646	7647	7648	7649	7650	7651	7652	7653	7654	7655	7656	7657	7658	7659	7660	7661	7662	7663	7664	7665	7666	7667	7668	7669	7670	7671	7672	7673	7674	7675	7676	7677	7678	7679	7680	7681	7682	7683	7684	7685	7686	7687	7688	7689	7690	7691	7692	7693	7694	7695	7696	7697	7698	7699	7700	7701	7702	7703	7704	7705	7706	7707	7708	7709	7710	7711	7712	7713	7714	7715	7716	7717	7718	7719	7720	7721	7722	7723	7724	7725	7726	7727	7728	7729	7730	7731	7732	7733	7734	7735	7736	7737	7738	7739	7740	7741	7742	7743	7744	7745	7746	7747	7748	7749	7750	7751	7752	7753	7754	7755	7756	7757	7758	7759	7760	7761	7762	7763	7764	7765	7766	7767	7768	7769	7770	7771	7772	7773	7774	7775	7776	7777	7778	7779	7780	7781	7782	7783	7784	7785	7786	7787	7788	7789	7790	7791	7792	7793	7794	7795	7796	7797	7798	7799	7800	7801	7802	7803	7804	7805	7806	7807	7808	7809	7810	7811	7812	7813	7814	7815	7816	7817	7818	7819	7820	7821	7822	7823	7824	7825	7826	7827	7828	7829	7830	7831	7832	7833	7834	7835	7836	7837	7838	7839	7840	7841	7842	7843	7844	7845	7846	7847	7848	7849	7850	7851	7852	7853	7854	7855	7856	7857	7858	7859	7860	7861	7862	7863	7864	7865	7866	7867	7868	7869	7870	7871	7872	7873	7874	7875	7876	7877	7878	7879	7880	7881	7882	7883	7884	7885	7886	7887	7888	7889	7890	7891	7892	7893	7894	7895	7896	7897	7898	7899	7900	7901	7902	7903	7904	7905	7906	7907	7908	7909	7910	7911	7912	7913	7914	7915	7916	7917	7918	7919	7920	7921	7922	7923	7924	7925	7926	7927	7928	7929	7930	7931	7932	7933	7934	7935	7936	7937	7938	7939	7940	7941	7942	7943	7944	7945	7946	7947	7948	7949	7950	7951	7952	7953	7954	7955	7956	7957	7958	7959	7960	7961	7962	7963	7964	7965	7966	7967	7968	7969	7970	7971	7972	7973	7974	7975	7976	7977	7978	7979	7980	7981	7982	7983	7984	7985	7986	7987	7988	7989	7990	7991	7992	7993	7994	7995	7996	7997	7998	7999	8000	8001	8002	8003	8004	8005	8006	8007	8008	8009	8010	8011	8012	8013	8014	8015	8016	8017	8018	8019	8020	8021	8022	8023	8024	8025	8026	8027	8028	8029	8030	8031	8032	8033	8034	8035	8036	8037	8038	8039	8040	8041	8042	8043	8044	8045	8046	8047	8048	8049	8050	8051	8052	8053	8054	8055	8056	8057	8058	8059	8060	8061	8062	8063	8064	8065	8066	8067	8068	8069	8070	8071	8072	8073	8074	8075	8076	8077	8078	8079	8080	8081	8082	8083	8084	8085	8086	8087	8088	8089	8090	8091	8092	8093	8094	8095	8096	8097	8098	8099	8100	8101	8102	8103	8104	8105	8106	8107	8108	8109	8110	8111	8112	8113	8114	8115	8116	8117	8118	8119	8120	8121	8122	8123	8124	8125	8126	8127	8128	8129	8130	8131	8132	8133	8134	8135	8136	8137	8138	8139	8140	8141	8142	8143	8144	8145	8146	8147	8148	8149	8150	8151	8152	8153	8154	8155	8156	8157	8158	8159	8160	8161	8162	8163	8164	8165	8166	8167	8168	8169	8170	8171	8172	8173	8174	8175	8176	8177	8178	8179	8180	8181	8182	8183	8184	8185	8186	8187	8188	8189	8190	8191	8192	8193	8194	8195	8196	8197	8198	8199	8200	8201	8202	8203	8204	8205	8206	8207	8208	8209	8210	8211	8212	8213	8214	8215	8216	8217	8218	8219	8220	8221	8222	8223	8224	8225	8226	8227	8228	8229	8230	8231	8232	8233	8234	8235	8236	8237	8238	8239	8240	8241	8242	8243	8244	8245	8246	8247	8248	8249	8250	8251	8252	8253	8254	8255	8256	8257	8258	8259	8260	8261	8262	8263	8264	8265	8266	8267	8268	8269	8270	8271	8272	8273	8274	8275	8276	8277	8278	8279	8280	8281	8282	8283	8284	8285	8286	8287	8288	8289	8290	8291	8292	8293	8294	8295	8296	8297	8298	8299	8300	8301	8302	8303	8304	8305	8306	8307	8308	8309	8310	8311	8312	8313	8314	8315	8316	8317	8318	8319	8320	8321	8322	8323	8324	8325	8326	8327	8328	8329	8330	8331	8332	8333	8334	8335	8336	8337	8338	8339	8340	8341	8342	8343	8344	8345	8346	8347	8348	8349	8350	8351	8352	8353	8354	8355	8356	8357	8358	8359	8360	8361	8362	8363	8364	8365	8366	8367	8368	8369	8370	8371	8372	8373	8374	8375	8376	8377	8378	8379	8380	8381	8382	8383	8384	8385	8386	8387	8388	8389	8390	8391	8392	8393	8394	8395	8396	8397	8398	8399	8400	8401	8402	8403	8404	8405	8406	8407	8408	8409	8410	8411	8412	8413	8414	8415	8416	8417	8418	8419	8420	8421	8422	8423	8424	8425	8426	8427	8428	8429	8430	8431	8432	8433	8434	8435	8436	8437	8438	8439	8440	8441	8442	8443	8444	8445	8446	8447	8448	8449	8450	8451	8452	8453	8454	8455	8456	8457	8458	8459	8460	8461	8462	8463	8464	8465	8466	8467	8468	8469	8470	8471	8472	8473	8474	8475	8476	8477	8478	8479	8480	8481	8482	8483	8484	8485	8486	8487	8488	8489	8490	8491	8492	8493	8494	8495	8496	8497	8498	8499	8500	8501	8502	8503	8504	8505	8506	8507	8508	8509	8510	8511	8512	8513	8514	8515	8516	8517	8518	8519	8520	8521	8522	8523	8524	8525	8526	8527	8528	8529	8530	8531	8532	8533	8534	8535	8536	8537	8538	8539	8540	8541	8542	8543	8544	8545	8546	8547	8548	8549	8550	8551	8552	8553	8554	8555	8556	8557	8558	8559	8560	8561	8562	8563	8564	8565	8566	8567	8568	8569	8570	8571	8572	8573	8574	8575	8576	8577	8578	8579	8580	8581	8582	8583	8584	8585	8586	8587	8588	8589	8590	8591	8592	8593	8594	8595	8596	8597	8598	8599	8600	8601	8602	8603	8604	8605	8606	8607	8608	8609	8610	8611	8612	8613	8614	8615	8616	8617	8618	8619	8620	8621	8622	8623	8624	8625	8626	8627	8628	8629	8630	8631	8632	8633	8634	8635	8636	8637	8638	8639	8640	8641	8642	8643	8644	8645	8646	8647	8648	8649	8650	8651	8652	8653	8654	8655	8656	8657	8658	8659	8660	8661	8662	8663	8664	8665	8666	8667	8668	8669	8670	8671	8672	8673	8674	8675	8676	8677	8678	8679	8680	8681	8682	8683	8684	8685	8686	8687	8688	8689	8690	8691	8692	8693	8694	8695	8696	8697	8698	8699	8700	8701	8702	8703	8704	8705	8706	8707	8708	8709	8710	8711	8712	8713	8714	8715	8716	8717	8718	8719	8720	8721	8722	8723	8724	8725	8726	8727	8728	8729	8730	8731	8732	8733	8734	8735	8736	8737	8738	8739	8740	8741	8742	8743	8744	8745	8746	8747	8748	8749	8750	8751	8752	8753	8754	8755	8756	8757	8758	8759	8760	8761	8762	8763	8764	8765	8766	8767	8768	8769	8770	8771	8772	8773	8774	8775	8776	8777	8778	8779	8780	8781	8782	8783	8784	8785	8786	8787	8788	8789	8790	8791	8792	8793	8794	8795	8796	8797	8798	8799	8800	8801	8802	8803	8804	8805	8806	8807	8808	8809	8810	8811	8812	8813	8814	8815	8816	8817	8818	8819	8820	8821	8822	8823	8824	8825	8826	8827	8828	8829	8830	8831	8832	8833	8834	8835	8836	8837	8838	8839	8840	8841	8842	8843	8844	8845	8846	8847	8848	8849	8850	8851	8852	8853	8854	8855	8856	8857	8858	8859	8860	8861	8862	8863	8864	8865	8866	8867	8868	8869	8870	8871	8872	8873	8874	8875	8876	8877	8878	8879	8880	8881	8882	8883	8884	8885	8886	8887	8888	8889	8890	8891	8892	8893	8894	8895	8896	8897	8898	8899	8900	8901	8902	8903	8904	8905	8906	8907	8908	8909	8910	8911	8912	8913	8914	8915	8916	8917	8918	8919	8920	8921	8922	8923	8924	8925	8926	8927	8928	8929	8930	8931	8932	8933	8934	8935	8936	8937	8938	8939	8940	8941	8942	8943	8944	8945	8946	8947	8948	8949	8950	8951	8952	8953	8954	8955	8956	8957	8958	8959	8960	8961	8962	8963	8964	8965	8966	8967	8968	8969	8970	8971	8972	8973	8974	8975	8976	8977	8978	8979	8980	8981	8982	8983	8984	8985	8986	8987	8988	8989	8990	8991	8992	8993	8994	8995	8996	8997	8998	8999	9000	9001	9002	9003	9004	9005	9006	9007	9008	9009	9010	9011	9012	9013	9014	9015	9016	9017	9018	9019	9020	9021	9022	9023	9024	9025	9026	9027	9028	9029	9030	9031	9032	9033	9034	9035	9036	9037	9038	9039	9040	9041	9042	9043	9044	9045	9046	9047	9048	9049	9050	9051	9052	9053	9054	9055	9056	9057	9058	9059	9060	9061	9062	9063	9064	9065	9066	9067	9068	9069	9070	9071	9072	9073	9074	9075	9076	9077	9078	9079	9080	9081	9082	9083	9084	9085	9086	9087	9088	9089	9090	9091	9092	9093	9094	9095	9096	9097	9098	9099	9100	9101	9102	9103	9104	9105	9106	9107	9108	9109	9110	9111	9112	9113	9114	9115	9116	9117	9118	9119	9120	9121	9122	9123	9124	9125	9126	9127	9128	9129	9130	9131	9132	9133	9134	9135	9136	9137	9138	9139	9140	9141	9142	9143	9144	9145	9146	9147	9148	9149	9150	9151	9152	9153	9154	9155	9156	9157	9158	9159	9160	9161	9162	9163	9164	9165	9166	9167	9168	9169	9170	9171	9172	9173	9174	9175	9176	9177	9178	9179	9180	9181	9182	9183	9184	9185	9186	9187	9188	9189	9190	9191	9192	9193	9194	9195	9196	9197	9198	9199	9200	9201	9202	9203	9204	9205	9206	9207	9208	9209	9210	9211	9212	9213	9214	9215	9216	9217	9218	9219	9220	9221	9222	9223	9224	9225	9226	9227	9228	9229	9230	9231	9232	9233	9234	9235	9236	9237	9238	9239	9240	9241	9242	9243	9244	9245	9246	9247	9248	9249	9250	9251	9252	9253	9254	9255	9256	9257	9258	9259	9260	9261	9262	9263	9264	9265	9266	9267	9268	9269	9270	9271	9272	9273	9274	9275	9276	9277	9278	9279	9280	9281	9282	9283	9284	9285	9286	9287	9288	9289	9290	9291	9292	9293	9294	9295	9296	9297	9298	9299	9300	9301	9302	9303	9304	9305	9306	9307	9308	9309	9310	9311	9312	9313	9314	9315	9316	9317	9318	9319	9320	9321	9322	9323	9324	9325	9326	9327	9328	9329	9330	9331	9332	9333	9334	9335	9336	9337	9338	9339	9340	9341	9342	9343	9344	9345	9346	9347	9348	9349	9350	9351	9352	9353	9354	9355	9356	9357	9358	9359	9360	9361	9362	9363	9364	9365	9366	9367	9368	9369	9370	9371	9372	9373	9374	9375	9376	9377	9378	9379	9380	9381	9382	9383	9384	9385	9386	9387	9388	9389	9390	9391	9392	9393	9394	9395	9396	9397	9398	9399	9400	9401	9402	9403	9404	9405	9406	9407	9408	9409	9410	9411	9412	9413	9414	9415	9416	9417	9418	9419	9420	9421	9422	9423	9424	9425	9426	9427	9428	9429	9430	9431	9432	9433	9434	9435	9436	9437	9438	9439	9440	9441	9442	9443	9444	9445	9446	9447	9448	9449	9450	9451	9452	9453	9454	9455	9456	9457	9458	9459	9460	9461	9462	9463	9464	9465	9466	9467	9468	9469	9470	9471	9472	9473	9474	9475	9476	9477	9478	9479	9480	9481	9482	9483	9484	9485	9486	9487	9488	9489	9490	9491	9492	9493	9494	9495	9496	9497	9498	9499	9500	9501	9502	9503	9504	9505	9506	9507	9508	9509	9510	9511	9512	9513	9514	9515	9516	9517	9518	9519	9520	9521	9522	9523	9524	9525	9526	9527	9528	9529	9530	9531	9532	9533	9534	9535	9536	9537	9538	9539	9540	9541	9542	9543	9544	9545	9546	9547	9548	9549	9550	9551	9552	9553	9554	9555	9556	9557	9558	9559	9560	9561	9562	9563	9564	9565	9566	9567	9568	9569	9570	9571	9572	9573	9574	9575	9576	9577	9578	9579	9580	9581	9582	9583	9584	9585	9586	9587	9588	9589	9590	9591	9592	9593	9594	9595	9596	9597	9598	9599	9600	9601	9602	9603	9604	9605	9606	9607	9608	9609	9610	9611	9612	9613	9614	9615	9616	9617	9618	9619	9620	9621	9622	9623	9624	9625	9626	9627	9628	9629	9630	9631	9632	9633	9634	9635	9636	9637	9638	9639	9640	9641	9642	9643	9644	9645	9646	9647	9648	9649	9650	9651	9652	9653	9654	9655	9656	9657	9658	9659	9660	9661	9662	9663	9664	9665	9666	9667	9668	9669	9670	9671	9672	9673	9674	9675	9676	9677	9678	9679	9680	9681	9682	9683	9684	9685	9686	9687	9688	9689	9690	9691	9692	9693	9694	9695	9696	9697	9698	9699	9700	9701	9702	9703	9704	9705	9706	9707	9708	9709	9710	9711	9712	9713	9714	9715	9716	9717	9718	9719	9720	9721	9722	9723	9724	9725	9726	9727	9728	9729	9730	9731	9732	9733	9734	9735	9736	9737	9738	9739	9740	9741	9742	9743	9744	9745	9746	9747	9748	9749	9750	9751	9752	9753	9754	9755	9756	9757	9758	9759	9760	9761	9762	9763	9764	9765	9766	9767	9768	9769	9770	9771	9772	9773	9774	9775	9776	9777	9778	9779	9780	9781	9782	9783	9784	9785	9786	9787	9788	9789	9790	9791	9792	9793	9794	9795	9796	9797	9798	9799	9800	9801	9802	9803	9804	9805	9806	9807	9808	9809	9810	9811	9812	9813	9814	9815	9816	9817	9818	9819	9820	9821	9822	9823	9824	9825	9826	9827	9828	9829	9830	9831	9832	9833	9834	9835	9836	9837	9838	9839	9840	9841	9842	9843	9844	9845	9846	9847	9848	9849	9850	9851	9852	9853	9854	9855	9856	9857	9858	9859	9860	9861	9862	9863	9864	9865	9866	9867	9868	9869	9870	9871	9872	9873	9874	9875	9876	9877	9878	9879	9880	9881	9882	9883	9884	9885	9886	9887	9888	9889	9890	9891	9892	9893	9894	9895	9896	9897	9898	9899	9900	9901	9902	9903	9904	9905	9906	9907	9908	9909	9910	9911	9912	9913	9914	9915	9916	9917	9918	9919	9920	9921	9922	9923	9924	9925	9926	9927	9928	9929	9930	9931	9932	9933	9934	9935	9936	9937	9938	9939	9940	9941	9942	9943	9944	9945	9946	9947	9948	9949	9950	9951	9952	9953	9954	9955	9956	9957	9958	9959	9960	9961	9962	9963	9964	9965	9966	9967	9968	9969	9970	9971	9972	9973	9974	9975	9976	9977	9978	9979	9980	9981	9982	9983	9984	9985	9986	9987	9988	9989	9990	9991	9992	9993	9994	9995	9996	9997	9998	9999	10000	10001	10002	10003	10004	10005	10006	10007	10008	10009	10010	10011	10012	10013	10014	10015	10016	10017	10018	10019	10020	10021	10022	10023	10024	10025	10026	10027	10028	10029	10030	10031	10032	10033	10034	10035	10036	10037	10038	10039	10040	10041	10042	10043	10044	10045	10046	10047	10048	10049	10050	10051	10052	10053	10054	10055	10056	10057	10058	10059	10060	10061	10062	10063	10064	10065	10066	10067	10068	10069	10070	10071	10072	10073	10074	10075	10076	10077	10078	10079	10080	10081	10082	10083	10084	10085	10086	10087	10088	10089	10090	10091	10092	10093	10094	10095	10096	10097	10098	10099	10100	10101	10102	10103	10104	10105	10106	10107	10108	10109	10110	10111	10112	10113	10114	10115	10116	10117	10118	10119	10120	10121	10122	10123	10124	10125	10126	10127	10128	10129	10130	10131	10132	10133	10134	10135	10136	10137	10138	10139	10140	10141	10142	10143	10144	10145	10146	10147	10148	10149	10150	10151	10152	10153	10154	10155	10156	10157	10158	10159	10160	10161	10162	10163	10164	10165	10166	10167	10168	10169	10170	10171	10172	10173	10174	10175	10176	10177	10178	10179	10180	10181	10182	10183	10184	10185	10186	10187	10188	10189	10190	10191	10192	10193	10194	10195	10196	10197	10198	10199	10200	10201	10202	10203	10204	10205	10206	10207	10208	10209	10210	10211	10212	10213	10214	10215	10216	10217	10218	10219	10220	10221	10222	10223	10224	10225	10226	10227	10228	10229	10230	10231	10232	10233	10234	10235	10236	10237	10238	10239	10240	10241	10242	10243	10244	10245	10246	10247	10248	10249	10250	10251	10252	10253	10254	10255	10256	10257	10258	10259	10260	10261	10262	10263	10264	10265	10266	10267	10268	10269	10270	10271	10272	10273	10274	10275	10276	10277	10278	10279	10280	10281	10282	10283	10284	10285	10286	10287	10288	10289	10290	10291	10292	10293	10294	10295	10296	10297	10298	10299	10300	10301	10302	10303	10304	10305	10306	10307	10308	10309	10310	10311	10312	10313	10314	10315	10316	10317	10318	10319	10320	10321	10322	10323	10324	10325	10326	10327	10328	10329	10330	10331	10332	10333	10334	10335	10336	10337	10338	10339	10340	10341	10342	10343	10344	10345	10346	10347	10348	10349	10350	10351	10352	10353	10354	10355	10356	10357	10358	10359	10360	10361	10362	10363	10364	10365	10366	10367	10368	10369	10370	10371	10372	10373	10374	10375	10376	10377	10378	10379	10380	10381	10382	10383	10384	10385	10386	10387	10388	10389	10390	10391	10392	10393	10394	10395	10396	10397	10398	10399	10400	10401	10402	10403	10404	10405	10406	10407	10408	10409	10410	10411	10412	10413	10414	10415	10416	10417	10418	10419	10420	10421	10422	10423	10424	10425	10426	10427	10428	10429	10430	10431	10432	10433	10434	10435	10436	10437	10438	10439	10440	10441	10442	10443	10444	10445	10446	10447	10448	10449	10450	10451	10452	10453	10454	10455	10456	10457	10458	10459	10460	10461	10462	10463	10464	10465	10466	10467	10468	10469	10470	10471	10472	10473	10474	10475	10476	10477	10478	10479	10480	10481	10482	10483	10484	10485	10486	10487	10488	10489	10490	10491	10492	10493	10494	10495	10496	10497	10498	10499	10500	10501	10502	10503	10504	10505	10506	10507	10508	10509	10510	10511	10512	10513	10514	10515	10516	10517	10518	10519	10520	10521	10522	10523	10524	10525	10526	10527	10528	10529	10530	10531	10532	10533	10534	10535	10536	10537	10538	10539	10540	10541	10542	10543	10544	10545	10546	10547	10548	10549	10550	10551	10552	10553	10554	10555	10556	10557	10558	10559	10560	10561	10562	10563	10564	10565	10566	10567	10568	10569	10570	10571	10572	10573	10574	10575	10576	10577	10578	10579	10580	10581	10582	10583	10584	10585	10586	10587	10588	10589	10590	10591	10592	10593	10594	10595	10596	10597	10598	10599	10600	10601	10602	10603	10604	10605	10606	10607	10608	10609	10610	10611	10612	10613	10614	10615	10616	10617	10618	10619	10620	10621	10622	10623	10624	10625	10626	10627	10628	10629	10630	10631	10632	10633	10634	10635	10636	10637	10638	10639	10640	10641	10642	10643	10644	10645	10646	10647	10648	10649	10650	10651	10652	10653	10654	10655	10656	10657	10658	10659	10660	10661	10662	10663	10664	10665	10666	10667	10668	10669	10670	10671	10672	10673	10674	10675	10676	10677	10678	10679	10680	10681	10682	10683	10684	10685	10686	10687	10688	10689	10690	10691	10692	10693	10694	10695	10696	10697	10698	10699	10700	10701	10702	10703	10704	10705	10706	10707	10708	10709	10710	10711	10712	10713	10714	10715	10716	10717	10718	10719	10720	10721	10722	10723	10724	10725	10726	10727	10728	10729	10730	10731	10732	10733	10734	10735	10736	10737	10738	10739	10740	10741	10742	10743	10744	10745	10746	10747	10748	10749	10750	10751	10752	10753	10754	10755	10756	10757	10758	10759	10760	10761	10762	10763	10764	10765	10766	10767	10768	10769	10770	10771	10772	10773	10774	10775	10776	10777	10778	10779	10780	10781	10782	10783	10784	10785	10786	10787	10788	10789	10790	10791	10792	10793	10794	10795	10796	10797	10798	10799	10800	10801	10802	10803	10804	10805	10806	10807	10808	10809	10810	10811	10812	10813	10814	10815	10816	10817	10818	10819	10820	10821	10822	10823	10824	10825	10826	10827	10828	10829	10830	10831	10832	10833	10834	10835	10836	10837	10838	10839	10840	10841	10842	10843	10844	10845	10846	10847	10848	10849	10850	10851	10852	10853	10854	10855	10856	10857	10858	10859	10860	10861	10862	10863	10864	10865	10866	10867	10868	10869	10870	10871	10872	10873	10874	10875	10876	10877	10878	10879	10880	10881	10882	10883	10884	10885	10886	10887	10888	10889	10890	10891	10892	10893	10894	10895	10896	10897	10898	10899	10900	10901	10902	10903	10904	10905	10906	10907	10908	10909	10910	10911	10912	10913	10914	10915	10916	10917	10918	10919	10920	10921	10922	10923	10924	10925	10926	10927	10928	10929	10930	10931	10932	10933	10934	10935	10936	10937	10938	10939	10940	10941	10942	10943	10944	10945	10946	10947	10948	10949	10950	10951	10952	10953	10954	10955	10956	10957	10958	10959	10960	10961	10962	10963	10964	10965	10966	10967	10968	10969	10970	10971	10972	10973	10974	10975	10976	10977	10978	10979	10980	10981	10982	10983	10984	10985	10986	10987	10988	10989	10990	10991	10992	10993	10994	10995	10996	10997	10998	10999	11000	11001	11002	11003	11004	11005	11006	11007	11008	11009	11010	11011	11012	11013	11014	11015	11016	11017	11018	11019	11020	11021	11022	11023	11024	11025	11026	11027	11028	11029	11030	11031	11032	11033	11034	11035	11036	11037	11038	11039	11040	11041	11042	11043	11044	11045	11046	11047	11048	11049	11050	11051	11052	11053	11054	11055	11056	11057	11058	11059	11060	11061	11062	11063	11064	11065	11066	11067	11068	11069	11070	11071	11072	11073	11074	11075	11076	11077	11078	11079	11080	11081	11082	11083	11084	11085	11086	11087	11088	11089	11090	11091	11092	11093	11094	11095	11096	11097	11098	11099	11100	11101	11102	11103	11104	11105	11106	11107	11108	11109	11110	11111	11112	11113	11114	11115	11116	11117	11118	11119	11120	11121	11122	11123	11124	11125	11126	11127	11128	11129	11130	11131	11132	11133	11134	11135	11136	11137	11138	11139	11140	11141	11142	11143	11144	11145	11146	11147	11148	11149	11150	11151	11152	11153	11154	11155	11156	11157	11158	11159	11160	11161	11162	11163	11164	11165	11166	11167	11168	11169	11170	11171	11172	11173	11174	11175	11176	11177	11178	11179	11180	11181	11182	11183	11184	11185	11186	11187	11188	11189	11190	11191	11192	11193	11194	11195	11196	11197	11198	11199	11200	11201	11202	11203	11204	11205	11206	11207	11208	11209	11210	11211	11212	11213	11214	11215	11216	11217	11218	11219	11220	11221	11222	11223	11224	11225	11226	11227	11228	11229	11230	11231	11232	11233	11234	11235	11236	11237	11238	11239	11240	11241	11242	11243	11244	11245	11246	11247	11248	11249	11250	11251	11252	11253	11254	11255	11256	11257	11258	11259	11260	11261	11262	11263	11264	11265	11266	11267	11268	11269	11270	11271	11272	11273	11274	11275	11276	11277	11278	11279	11280	11281	11282	11283	11284	11285	11286	11287	11288	11289	11290	11291	11292	11293	11294	11295	11296	11297	11298	11299	11300	11301	11302	11303	11304	11305	11306	11307	11308	11309	11310	11311	11312	11313	11314	11315	11316	11317	11318	11319	11320	11321	11322	11323	11324	11325	11326	11327	11328	11329	11330	11331	11332	11333	11334	11335	11336	11337	11338	11339	11340	11341	11342	11343	11344	11345	11346	11347	11348	11349	11350	11351	11352	11353	11354	11355	11356	11357	11358	11359	11360	11361	11362	11363	11364	11365	11366	11367	11368	11369	11370	11371	11372	11373	11374	11375	11376	11377	11378	11379	11380	11381	11382	11383	11384	11385	11386	11387	11388	11389	11390	11391	11392	11393	11394	11395	11396	11397	11398	11399	11400	11401	11402	11403	11404	11405	11406	11407	11408	11409	11410	11411	11412	11413	11414	11415	11416	11417	11418	11419	11420	11421	11422	11423	11424	11425	11426	11427	11428	11429	11430	11431	11432	11433	11434	11435	11436	11437	11438	11439	11440	11441	11442	11443	11444	11445	11446	11447	11448	11449	11450	11451	11452	11453	11454	11455	11456	11457	11458	11459	11460	11461	11462	11463	11464	11465	11466	11467	11468	11469	11470	11471	11472	11473	11474	11475	11476	11477	11478	11479	11480	11481	11482	11483	11484	11485	11486	11487	11488	11489	11490	11491	11492	11493	11494	11495	11496	11497	11498	11499	11500	11501	11502	11503	11504	11505	11506	11507	11508	11509	11510	11511	11512	11513	11514	11515	11516	11517	11518	11519	11520	11521	11522	11523	11524	11525	11526	11527	11528	11529	11530	11531	11532	11533	11534	11535	11536	11537	11538	11539	11540	11541	11542	11543	11544	11545	11546	11547	11548	11549	11550	11551	11552	11553	11554	11555	11556	11557	11558	11559	11560	11561	11562	11563	11564	11565	11566	11567	11568	11569	11570	11571	11572	11573	11574	11575	11576	11577	11578	11579	11580	11581	11582	11583	11584	11585	11586	11587	11588	11589	11590	11591	11592	11593	11594	11595	11596	11597	11598	11599	11600	11601	11602	11603	11604	11605	11606	11607	11608	11609	11610	11611	11612	11613	11614	11615	11616	11617	11618	11619	11620	11621	11622	11623	11624	11625	11626	11627	11628	11629	11630	11631	11632	11633	11634	11635	11636	11637	11638	11639	11640	11641	11642	11643	11644	11645	11646	11647	11648	11649	11650	11651	11652	11653	11654	11655	11656	11657	11658	11659	11660	11661	11662	11663	11664	11665	11666	11667	11668	11669	11670	11671	11672	11673	11674	11675	11676	11677	11678	11679	11680	11681	11682	11683	11684	11685	11686	11687	11688	11689	11690	11691	11692	11693	11694	11695	11696	11697	11698	11699	11700	11701	11702	11703	11704	11705	11706	11707	11708	11709	11710	11711	11712	11713	11714	11715	11716	11717	11718	11719	11720	11721	11722	11723	11724	11725	11726	11727	11728	11729	11730	11731	11732	11733	11734	11735	11736	11737	11738	11739	11740	11741	11742	11743	11744	11745	11746	11747	11748	11749	11750	11751	11752	11753	11754	11755	11756	11757	11758	11759	11760	11761	11762	11763	11764	11765	11766	11767	11768	11769	11770	11771	11772	11773	11774	11775	11776	11777	11778	11779	11780	11781	11782	11783	11784	11785	11786	11787	11788	11789	11790	11791	11792	11793	11794	11795	11796	11797	11798	11799	11800	11801	11802	11803	11804	11805	11806	11807	11808	11809	11810	11811	11812	11813	11814	11815	11816	11817	11818	11819	11820	11821	11822	11823	11824	11825	11826	11827	11828	11829	11830	11831	11832	11833	11834	11835	11836	11837	11838	11839	11840	11841	11842	11843	11844	11845	11846	11847	11848	11849	11850	11851	11852	11853	11854	11855	11856	11857	11858	11859	11860	11861	11862	11863	11864	11865	11866	11867	11868	11869	11870	11871	11872	11873	11874	11875	11876	11877	11878	11879	11880	11881	11882	11883	11884	11885	11886	11887	11888	11889	11890	11891	11892	11893	11894	11895	11896	11897	11898	11899	11900	11901	11902	11903	11904	11905	11906	11907	11908	11909	11910	11911	11912	11913	11914	11915	11916	11917	11918	11919	11920	11921	11922	11923	11924	11925	11926	11927	11928	11929	11930	11931	11932	11933	11934	11935	11936	11937	11938	11939	11940	11941	11942	11943	11944	11945	11946	11947	11948	11949	11950	11951	11952	11953	11954	11955	11956	11957	11958	11959	11960	11961	11962	11963	11964	11965	11966	11967	11968	11969	11970	11971	11972	11973	11974	11975	11976	11977	11978	11979	11980	11981	11982	11983	11984	11985	11986	11987	11988	11989	11990	11991	11992	11993	11994	11995	11996	11997	11998	11999	12000	12001	12002	12003	12004	12005	12006	12007	12008	12009	12010	12011	12012	12013	12014	12015	12016	12017	12018	12019	12020	12021	12022	12023	12024	12025	12026	12027	12028	12029	12030	12031	12032	12033	12034	12035	12036	12037	12038	12039	12040	12041	12042	12043	12044	12045	12046	12047	12048	12049	12050	12051	12052	12053	12054	12055	12056	12057	12058	12059	12060	12061	12062	12063	12064	12065	12066	12067	12068	12069	12070	12071	12072	12073	12074	12075	12076	12077	12078	12079	12080	12081	12082	12083	12084	12085	12086	12087	12088	12089	12090	12091	12092	12093	12094	12095	12096	12097	12098	12099	12100	12101	12102	12103	12104	12105	12106	12107	12108	12109	12110	12111	12112	12113	12114	12115	12116	12117	12118	12119	12120	12121	12122	12123	12124	12125	12126	12127	12128	12129	12130	12131	12132	12133	12134	12135	12136	12137	12138	12139	12140	12141	12142	12143	12144	12145	12146	12147	12148	12149	12150	12151	12152	12153	12154	12155	12156	12157	12158	12159	12160	12161	12162	12163	12164	12165	12166	12167	12168	12169	12170	12171	12172	12173	12174	12175	12176	12177	12178	12179	12180	12181	12182	12183	12184	12185	12186	12187	12188	12189	12190	12191	12192	12193	12194	12195	12196	12197	12198	12199	12200	12201	12202	12203	12204	12205	12206	12207	12208	12209	12210	12211	12212	12213	12214	12215	12216	12217	12218	12219	12220	12221	12222	12223	12224	12225	12226	12227	12228	12229	12230	12231	12232	12233	12234	12235	12236	12237	12238	12239	12240	12241	12242	12243	12244	12245	12246	12247	12248	12249	12250	12251	12252	12253	12254	12255	12256	12257	12258	12259	12260	12261	12262	12263	12264	12265	12266	12267	12268	12269	12270	12271	12272	12273	12274	12275	12276	12277	12278	12279	12280	12281	12282	12283	12284	12285	12286	12287	12288	12289	12290	12291	12292	12293	12294	12295	12296	12297	12298	12299	12300	12301	12302	12303	12304	12305	12306	12307	12308	12309	12310	12311	12312	12313	12314	12315	12316	12317	12318	12319	12320	12321	12322	12323	12324	12325	12326	12327	12328	12329	12330	12331	12332	12333	12334	12335	12336	12337	12338	12339	12340	12341	12342	12343	12344	12345	12346	12347	12348	12349	12350	12351	12352	12353	12354	12355	12356	12357	12358	12359	12360	12361	12362	12363	12364	12365	12366	12367	12368	12369	12370	12371	12372	12373	12374	12375	12376	12377	12378	12379	12380	12381	12382	12383	12384	12385	12386	12387	12388	12389	12390	12391	12392	12393	12394	12395	12396	12397	12398	12399	12400	12401	12402	12403	12404	12405	12406	12407	12408	12409	12410	12411	12412	12413	12414	12415	12416	12417	12418	12419	12420	12421	12422	12423	12424	12425	12426	12427	12428	12429	12430	12431	12432	12433	12434	12435	12436	12437	12438	12439	12440	12441	12442	12443	12444	12445	12446	12447	12448	12449	12450	12451	12452	12453	12454	12455	12456	12457	12458	12459	12460	12461	12462	12463	12464	12465	12466	12467	12468	12469	12470	12471	12472	12473	12474	12475	12476	12477	12478	12479	12480	12481	12482	12483	12484	12485	12486	12487	12488	12489	12490	12491	12492	12493	12494	12495	12496	12497	12498	12499	12500	12501	12502	12503	12504	12505	12506	12507	12508	12509	12510	12511	12512	12513	12514	12515	12516	12517	12518	12519	12520	12521	12522	12523	12524	12525	12526	12527	12528	12529	12530	12531	12532	12533	12534	12535	12536	12537	12538	12539	12540	12541	12542	12543	12544	12545	12546	12547	12548	12549	12550	12551	12552	12553	12554	12555	12556	12557	12558	12559	12560	12561	12562	12563	12564	12565	12566	12567	12568	12569	12570	12571	12572	12573	12574	12575	12576	12577	12578	12579	12580	12581	12582	12583	12584	12585	12586	12587	12588	12589	12590	12591	12592	12593	12594	12595	12596	12597	12598	12599	12600	12601	12602	12603	12604	12605	12606	12607	12608	12609	12610	12611	12612	12613	12614	12615	12616	12617	12618	12619	12620	12621	12622	12623	12624	12625	12626	12627	12628	12629	12630	12631	12632	12633	12634	12635	12636	12637	12638	12639	12640	12641	12642	12643	12644	12645	12646	12647	12648	12649	12650	12651	12652	12653	12654	12655	12656	12657	12658	12659	12660	12661	12662	12663	12664	12665	12666	12667	12668	12669	12670	12671	12672	12673	12674	12675	12676	12677	12678	12679	12680	12681	12682	12683	12684	12685	12686	12687	12688	12689	12690	12691	12692	12693	12694	12695	12696	12697	12698	12699	12700	12701	12702	12703	12704	12705	12706	12707	12708	12709	12710	12711	12712	12713	12714	12715	12716	12717	12718	12719	12720	12721	12722	12723	12724	12725	12726	12727	12728	12729	12730	12731	12732	12733	12734	12735	12736	12737	12738	12739	12740	12741	12742	12743	12744	12745	12746	12747	12748	12749	12750	12751	12752	12753	12754	12755	12756	12757	12758	12759	12760	12761	12762	12763	12764	12765	12766	12767	12768	12769	12770	12771	12772	12773	12774	12775	12776	12777	12778	12779	12780	12781	12782	12783	12784	12785	12786	12787	12788	12789	12790	12791	12792	12793	12794	12795	12796	12797	12798	12799	12800	12801	12802	12803	12804	12805	12806	12807	12808	12809	12810	12811	12812	12813	12814	12815	12816	12817	12818	12819	12820	12821	12822	12823	12824	12825	12826	12827	12828	12829	12830	12831	12832	12833	12834	12835	12836	12837	12838	12839	12840	12841	12842	12843	12844	12845	12846	12847	12848	12849	12850	12851	12852	12853	12854	12855	12856	12857	12858	12859	12860	12861	12862	12863	12864	12865	12866	12867	12868	12869	12870	12871	12872	12873	12874	12875	12876	12877	12878	12879	12880	12881	12882	12883	12884	12885	12886	12887	12888	12889	12890	12891	12892	12893	12894	12895	12896	12897	12898	12899	12900	12901	12902	12903	12904	12905	12906	12907	12908	12909	12910	12911	12912	12913	12914	12915	12916	12917	12918	12919	12920	12921	12922	12923	12924	12925	12926	12927	12928	12929	12930	12931	12932	12933	12934	12935	12936	12937	12938	12939	12940	12941	12942	12943	12944	12945	12946	12947	12948	12949	12950	12951	12952	12953	12954	12955	12956	12957	12958	12959	12960	12961	12962	12963	12964	12965	12966	12967	12968	12969	12970	12971	12972	12973	12974	12975	12976	12977	12978	12979	12980	12981	12982	12983	12984	12985	12986	12987	12988	12989	12990	12991	12992	12993	12994	12995	12996	12997	12998	12999	13000	13001	13002	13003	13004	13005	13006	13007	13008	13009	13010	13011	13012	13013	13014	13015	13016	13017	13018	13019	13020	13021	13022	13023	13024	13025	13026	13027	13028	13029	13030	13031	13032	13033	13034	13035	13036	13037	13038	13039	13040	13041	13042	13043	13044	13045	13046	13047	13048	13049	13050	13051	13052	13053	13054	13055	13056	13057	13058	13059	13060	13061	13062	13063	13064	13065	13066	13067	13068	13069	13070	13071	13072	13073	13074	13075	13076	13077	13078	13079	13080	13081	13082	13083	13084	13085	13086	13087	13088	13089	13090	13091	13092	13093	13094	13095	13096	13097	13098	13099	13100	13101	13102	13103	13104	13105	13106	13107	13108	13109	13110	13111	13112	13113	13114	13115	13116	13117	13118	13119	13120	13121	13122	13123	13124	13125	13126	13127	13128	13129	13130	13131	13132	13133	13134	13135	13136	13137	13138	13139	13140	13141	13142	13143	13144	13145	13146	13147	13148	13149	13150	13151	13152	13153	13154	13155	13156	13157	13158	13159	13160	13161	13162	13163	13164	13165	13166	13167	13168	13169	13170	13171	13172	13173	13174	13175	13176	13177	13178	13179	13180	13181	13182	13183	13184	13185	13186	13187	13188	13189	13190	13191	13192	13193	13194	13195	13196	13197	13198	13199	13200	13201	13202	13203	13204	13205	13206	13207	13208	13209	13210	13211	13212	13213	13214	13215	13216	13217	13218	13219	13220	13221	13222	13223	13224	13225	13226	13227	13228	13229	13230	13231	13232	13233	13234	13235	13236	13237	13238	13239	13240	13241	13242	13243	13244	13245	13246	13247	13248	13249	13250	13251	13252	13253	13254	13255	13256	13257	13258	13259	13260	13261	13262	13263	13264	13265	13266	13267	13268	13269	13270	13271	13272	13273	13274	13275	13276	13277	13278	13279	13280	13281	13282	13283	13284	13285	13286	13287	13288	13289	13290	13291	13292	13293	13294	13295	13296	13297	13298	13299	13300	13301	13302	13303	13304	13305	13306	13307	13308	13309	13310	13311	13312	13313	13314	13315	13316	13317	13318	13319	13320	13321	13322	13323	13324	13325	13326	13327	13328	13329	13330	13331	13332	13333	13334	13335	13336	13337	13338	13339	13340	13341	13342	13343	13344	13345	13346	13347	13348	13349	13350	13351	13352	13353	13354	13355	13356	13357	13358	13359	13360	13361	13362	13363	13364	13365	13366	13367	13368	13369	13370	13371	13372	13373	13374	13375	13376	13377	13378	13379	13380	13381	13382	13383	13384	13385	13386	13387	13388	13389	13390	13391	13392	13393	13394	13395	13396	13397	13398	13399	13400	13401	13402	13403	13404	13405	13406	13407	13408	13409	13410	13411	13412	13413	13414	13415	13416	13417	13418	13419	13420	13421	13422	13423	13424	13425	13426	13427	13428	13429	13430	13431	13432	13433	13434	13435	13436	13437	13438	13439	13440	13441	13442	13443	13444	13445	13446	13447	13448	13449	13450	13451	13452	13453	13454	13455	13456	13457	13458	13459	13460	13461	13462	13463	13464	13465	13466	13467	13468	13469	13470	13471	13472	13473	13474	13475	13476	13477	13478	13479	13480	13481	13482	13483	13484	13485	13486	13487	13488	13489	13490	13491	13492	13493	13494	13495	13496	13497	13498	13499	13500	13501	13502	13503	13504	13505	13506	13507	13508	13509	13510	13511	13512	13513	13514	13515	13516	13517	13518	13519	13520	13521	13522	13523	13524	13525	13526	13527	13528	13529	13530	13531	13532	13533	13534	13535	13536	13537	13538	13539	13540	13541	13542	13543	13544	13545	13546	13547	13548	13549	13550	13551	13552	13553	13554	13555	13556	13557	13558	13559	13560	13561	13562	13563	13564	13565	13566	13567	13568	13569	13570	13571	13572	13573	13574	13575	13576	13577	13578	13579	13580	13581	13582	13583	13584	13585	13586	13587	13588	13589	13590	13591	13592	13593	13594	13595	13596	13597	13598	13599	13600	13601	13602	13603	13604	13605	13606	13607	13608	13609	13610	13611	13612	13613	13614	13615	13616	13617	13618	13619	13620	13621	13622	13623	13624	13625	13626	13627	13628	13629	13630	13631	13632	13633	13634	13635	13636	13637	13638	13639	13640	13641	13642	13643	13644	13645	13646	13647	13648	13649	13650	13651	13652	13653	13654	13655	13656	13657	13658	13659	13660	13661	13662	13663	13664	13665	13666	13667	13668	13669	13670	13671	13672	13673	13674	13675	13676	13677	13678	13679	13680	13681	13682	13683	13684	13685	13686	13687	13688	13689	13690	13691	13692	13693	13694	13695	13696	13697	13698	13699	13700	13701	13702	13703	13704	13705	13706	13707	13708	13709	13710	13711	13712	13713	13714	13715	13716	13717	13718	13719	13720	13721	13722	13723	13724	13725	13726	13727	13728	13729	13730	13731	13732	13733	13734	13735	13736	13737	13738	13739	13740	13741	13742	13743	13744	13745	13746	13747	13748	13749	13750	13751	13752	13753	13754	13755	13756	13757	13758	13759	13760	13761	13762	13763	13764	13765	13766	13767	13768	13769	13770	13771	13772	13773	13774	13775	13776	13777	13778	13779	13780	13781	13782	13783	13784	13785	13786	13787	13788	13789	13790	13791	13792	13793	13794	13795	13796	13797	13798	13799	13800	13801	13802	13803	13804	13805	13806	13807	13808	13809	13810	13811	13812	13813	13814	13815	13816	13817	13818	13819	13820	13821	13822	13823	13824	13825	13826	13827	13828	13829	13830	13831	13832	13833	13834	13835	13836	13837	13838	13839	13840	13841	13842	13843	13844	13845	13846	13847	13848	13849	13850	13851	13852	13853	13854	13855	13856	13857	13858	13859	13860	13861	13862	13863	13864	13865	13866	13867	13868	13869	13870	13871	13872	13873	13874	13875	13876	13877	13878	13879	13880	13881	13882	13883	13884	13885	13886	13887	13888	13889	13890	13891	13892	13893	13894	13895	13896	13897	13898	13899	13900	13901	13902	13903	13904	13905	13906	13907	13908	13909	13910	13911	13912	13913	13914	13915	13916	13917	13918	13919	13920	13921	13922	13923	13924	13925	13926	13927	13928	13929	13930	13931	13932	13933	13934	13935	13936	13937	13938	13939	13940	13941	13942	13943	13944	13945	13946	13947	13948	13949	13950	13951	13952	13953	13954	13955	13956	13957	13958	13959	13960	13961	13962	13963	13964	13965	13966	13967	13968	13969	13970	13971	13972	13973	13974	13975	13976	13977	13978	13979	13980	13981	13982	13983	13984	13985	13986	13987	13988	13989	13990	13991	13992	13993	13994	13995	13996	13997	13998	13999	14000	14001	14002	14003	14004	14005	14006	14007	14008	14009	14010	14011	14012	14013	14014	14015	14016	14017	14018	14019	14020	14021	14022	14023	14024	14025	14026	14027	14028	14029	14030	14031	14032	14033	14034	14035	14036	14037	14038	14039	14040	14041	14042	14043	14044	14045	14046	14047	14048	14049	14050	14051	14052	14053	14054	14055	14056	14057	14058	14059	14060	14061	14062	14063	14064	14065	14066	14067	14068	14069	14070	14071	14072	14073	14074	14075	14076	14077	14078	14079	14080	14081	14082	14083	14084	14085	14086	14087	14088	14089	14090	14091	14092	14093	14094	14095	14096	14097	14098	14099	14100	14101	14102	14103	14104	14105	14106	14107	14108	14109	14110	14111	14112	14113	14114	14115	14116	14117	14118	14119	14120	14121	14122	14123	14124	14125	14126	14127	14128	14129	14130	14131	14132	14133	14134	14135	14136	14137	14138	14139	14140	14141	14142	14143	14144	14145	14146	14147	14148	14149	14150	14151	14152	14153	14154	14155	14156	14157	14158	14159	14160	14161	14162	14163	14164	14165	14166	14167	14168	14169	14170	14171	14172	14173	14174	14175	14176	14177	14178	14179	14180	14181	14182	14183	14184	14185	14186	14187	14188	14189	14190	14191	14192	14193	14194	14195	14196	14197	14198	14199	14200	14201	14202	14203	14204	14205	14206	14207	14208	14209	14210	14211	14212	14213	14214	14215	14216	14217	14218	14219	14220	14221	14222	14223	14224	14225	14226	14227	14228	14229	14230	14231	14232	14233	14234	14235	14236	14237	14238	14239	14240	14241	14242	14243	14244	14245	14246	14247	14248	14249	14250	14251	14252	14253	14254	14255	14256	14257	14258	14259	14260	14261	14262	14263	14264	14265	14266	14267	14268	14269	14270	14271	14272	14273	14274	14275	14276	14277	14278	14279	14280	14281	14282	14283	14284	14285	14286	14287	14288	14289	14290	14291	14292	14293	14294	14295	14296	14297	14298	14299	14300	14301	14302	14303	14304	14305	14306	14307	14308	14309	14310	14311	14312	14313	14314	14315	14316	14317	14318	14319	14320	14321	14322	14323	14324	14325	14326	14327	14328	14329	14330	14331	14332	14333	14334	14335	14336	14337	14338	14339	14340	14341	14342	14343	14344	14345	14346	14347	14348	14349	14350	14351	14352	14353	14354	14355	14356	14357	14358	14359	14360	14361	14362	14363	14364	14365	14366	14367	14368	14369	14370	14371	14372	14373	14374	14375	14376	14377	14378	14379	14380	14381	14382	14383	14384	14385	14386	14387	14388	14389	14390	14391	14392	14393	14394	14395	14396	14397	14398	14399	14400	14401	14402	14403	14404	14405	14406	14407	14408	14409	14410	14411	14412	14413	14414	14415	14416	14417	14418	14419	14420	14421	14422	14423	14424	14425	14426	14427	14428	14429	14430	14431	14432	14433	14434	14435	14436	14437	14438	14439	14440	14441	14442	14443	14444	14445	14446	14447	14448	14449	14450	14451	14452	14453	14454	14455	14456	14457	14458	14459	14460	14461	14462	14463	14464	14465	14466	14467	14468	14469	14470	14471	14472	14473	14474	14475	14476	14477	14478	14479	14480	14481	14482	14483	14484	14485	14486	14487	14488	14489	14490	14491	14492	14493	14494	14495	14496	14497	14498	14499	14500	14501	14502	14503	14504	14505	14506	14507	14508	14509	14510	14511	14512	14513	14514	14515	14516	14517	14518	14519	14520	14521	14522	14523	14524	14525	14526	14527	14528	14529	14530	14531	14532	14533	14534	14535	14536	14537	14538	14539	14540	14541	14542	14543	14544	14545	14546	14547	14548	14549	14550	14551	14552	14553	14554	14555	14556	14557	14558	14559	14560	14561	14562	14563	14564	14565	14566	14567	14568	14569	14570	14571	14572	14573	14574	14575	14576	14577	14578	14579	14580	14581	14582	14583	14584	14585	14586	14587	14588	14589	14590	14591	14592	14593	14594	14595	14596	14597	14598	14599	14600	14601	14602	14603	14604	14605	14606	14607	14608	14609	14610	14611	14612	14613	14614	14615	14616	14617	14618	14619	14620	14621	14622	14623	14624	14625	14626	14627	14628	14629	14630	14631	14632	14633	14634	14635	14636	14637	14638	14639	14640	14641	14642	14643	14644	14645	14646	14647	14648	14649	14650	14651	14652	14653	14654	14655	14656	14657	14658	14659	14660	14661	14662	14663	14664	14665	14666	14667	14668	14669	14670	14671	14672	14673	14674	14675	14676	14677	14678	14679	14680	14681	14682	14683	14684	14685	14686	14687	14688	14689	14690	14691	14692	14693	14694	14695	14696	14697	14698	14699	14700	14701	14702	14703	14704	14705	14706	14707	14708	14709	14710	14711	14712	14713	14714	14715	14716	14717	14718	14719	14720	14721	14722	14723	14724	14725	14726	14727	14728	14729	14730	14731	14732	14733	14734	14735	14736	14737	14738	14739	14740	14741	14742	14743	14744	14745	14746	14747	14748	14749	14750	14751	14752	14753	14754	14755	14756	14757	14758	14759	14760	14761	14762	14763	14764	14765	14766	14767	14768	14769	14770	14771	14772	14773	14774	14775	14776	14777	14778	14779	14780	14781	14782	14783	14784	14785	14786	14787	14788	14789	14790	14791	14792	14793	14794	14795	14796	14797	14798	14799	14800	14801	14802	14803	14804	14805	14806	14807	14808	14809	14810	14811	14812	14813	14814	14815	14816	14817	14818	14819	14820	14821	14822	14823	14824	14825	14826	14827	14828	14829	14830	14831	14832	14833	14834	14835	14836	14837	14838	14839	14840	14841	14842	14843	14844	14845	14846	14847	14848	14849	14850	14851	14852	14853	14854	14855	14856	14857	14858	14859	14860	14861	14862	14863	14864	14865	14866	14867	14868	14869	14870	14871	14872	14873	14874	14875	14876	14877	14878	14879	14880	14881	14882	14883	14884	14885	14886	14887	14888	14889	14890	14891	14892	14893	14894	14895	14896	14897	14898	14899	14900	14901	14902	14903	14904	14905	14906	14907	14908	14909	14910	14911	14912	14913	14914	14915	14916	14917	14918	14919	14920	14921	14922	14923	14924	14925	14926	14927	14928	14929	14930	14931	14932	14933	14934	14935	14936	14937	14938	14939	14940	14941	14942	14943	14944	14945	14946	14947	14948	14949	14950	14951	14952	14953	14954	14955	14956	14957	14958	14959	14960	14961	14962	14963	14964	14965	14966	14967	14968	14969	14970	14971	14972	14973	14974	14975	14976	14977	14978	14979	14980	14981	14982	14983	14984	14985	14986	14987	14988	14989	14990	14991	14992	14993	14994	14995	14996	14997	14998	14999	15000	15001	15002	15003	15004	15005	15006	15007	15008	15009	15010	15011	15012	15013	15014	15015	15016	15017	15018	15019	15020	15021	15022	15023	15024	15025	15026	15027	15028	15029	15030	15031	15032	15033	15034	15035	15036	15037	15038	15039	15040	15041	15042	15043	15044	15045	15046	15047	15048	15049	15050	15051	15052	15053	15054	15055	15056	15057	15058	15059	15060	15061	15062	15063	15064	15065	15066	15067	15068	15069	15070	15071	15072	15073	15074	15075	15076	15077	15078	15079	15080	15081	15082	15083	15084	15085	15086	15087	15088	15089	15090	15091	15092	15093	15094	15095	15096	15097	15098	15099	15100	15101	15102	15103	15104	15105	15106	15107	15108	15109	15110	15111	15112	15113	15114	15115	15116	15117	15118	15119	15120	15121	15122	15123	15124	15125	15126	15127	15128	15129	15130	15131	15132	15133	15134	15135	15136	15137	15138	15139	15140	15141	15142	15143	15144	15145	15146	15147	15148	15149	15150	15151	15152	15153	15154	15155	15156	15157	15158	15159	15160	15161	15162	15163	15164	15165	15166	15167	15168	15169	15170	15171	15172	15173	15174	15175	15176	15177	15178	15179	15180	15181	15182	15183	15184	15185	15186	15187	15188	15189	15190	15191	15192	15193	15194	15195	15196	15197	15198	15199	15200	15201	15202	15203	15204	15205	15206	15207	15208	15209	15210	15211	15212	15213	15214	15215	15216	15217	15218	15219	15220	15221	15222	15223	15224	15225	15226	15227	15228	15229	15230	15231	15232	15233	15234	15235	15236	15237	15238	15239	15240	15241	15242	15243	15244	15245	15246	15247	15248	15249	15250	15251	15252	15253	15254	15255	15256	15257	15258	15259	15260	15261	15262	15263	15264	15265	15266	15267	15268	15269	15270	15271	15272	15273	15274	15275	15276	15277	15278	15279	15280	15281	15282	15283	15284	15285	15286	15287	15288	15289	15290	15291	15292	15293	15294	15295	15296	15297	15298	15299	15300	15301	15302	15303	15304	15305	15306	15307	15308	15309	15310	15311	15312	15313	15314	15315	15316	15317	15318	15319	15320	15321	15322	15323	15324	15325	15326	15327	15328	15329	15330	15331	15332	15333	15334	15335	15336	15337	15338	15339	15340	15341	15342	15343	15344	15345	15346	15347	15348	15349	15350	15351	15352	15353	15354	15355	15356	15357	15358	15359	15360	15361	15362	15363	15364	15365	15366	15367	15368	15369	15370	15371	15372	15373	15374	15375	15376	15377	15378	15379	15380	15381	15382	15383	15384	15385	15386	15387	15388	15389	15390	15391	15392	15393	15394	15395	15396	15397	15398	15399	15400	15401	15402	15403	15404	15405	15406	15407	15408	15409	15410	15411	15412	15413	15414	15415	15416	15417	15418	15419	15420	15421	15422	15423	15424	15425	15426	15427	15428	15429	15430	15431	15432	15433	15434	15435	15436	15437	15438	15439	15440	15441	15442	15443	15444	15445	15446	15447	15448	15449	15450	15451	15452	15453	15454	15455	15456	15457	15458	15459	15460	15461	15462	15463	15464	15465	15466	15467	15468	15469	15470	15471	15472	15473	15474	15475	15476	15477	15478	15479	15480	15481	15482	15483	15484	15485	15486	15487	15488	15489	15490	15491	15492	15493	15494	15495	15496	15497	15498	15499	15500	15501	15502	15503	15504	15505	15506	15507	15508	15509	15510	15511	15512	15513	15514	15515	15516	15517	15518	15519	15520	15521	15522	15523	15524	15525	15526	15527	15528	15529	15530	15531	15532	15533	15534	15535	15536	15537	15538	15539	15540	15541	15542	15543	15544	15545	15546	15547	15548	15549	15550	15551	15552	15553	15554	15555	15556	15557	15558	15559	15560	15561	15562	15563	15564	15565	15566	15567	15568	15569	15570	15571	15572	15573	15574	15575	15576	15577	15578	15579	15580	15581	15582	15583	15584	15585	15586	15587	15588	15589	15590	15591	15592	15593	15594	15595	15596	15597	15598	15599	15600	15601	15602	15603	15604	15605	15606	15607	15608	15609	15610	15611	15612	15613	15614	15615	15616	15617	15618	15619	15620	15621	15622	15623	15624	15625	15626	15627	15628	15629	15630	15631	15632	15633	15634	15635	15636	15637	15638	15639	15640	15641	15642	15643	15644	15645	15646	15647	15648	15649	15650	15651	15652	15653	15654	15655	15656	15657	15658	15659	15660	15661	15662	15663	15664	15665	15666	15667	15668	15669	15670	15671	15672	15673	15674	15675	15676	15677	15678	15679	15680	15681	15682	15683	15684	15685	15686	15687	15688	15689	15690	15691	15692	15693	15694	15695	15696	15697	15698	15699	15700	15701	15702	15703	15704	15705	15706	15707	15708	15709	15710	15711	15712	15713	15714	15715	15716	15717	15718	15719	15720	15721	15722	15723	15724	15725	15726	15727	15728	15729	15730	15731	15732	15733	15734	15735	15736	15737	15738	15739	15740	15741	15742	15743	15744	15745	15746	15747	15748	15749	15750	15751	15752	15753	15754	15755	15756	15757	15758	15759	15760	15761	15762	15763	15764	15765	15766	15767	15768	15769	15770	15771	15772	15773	15774	15775	15776	15777	15778	15779	15780	15781	15782	15783	15784	15785	15786	15787	15788	15789	15790	15791	15792	15793	15794	15795	15796	15797	15798	15799	15800	15801	15802	15803	15804	15805	15806	15807	15808	15809	15810	15811	15812	15813	15814	15815	15816	15817	15818	15819	15820	15821	15822	15823	15824	15825	15826	15827	15828	15829	15830	15831	15832	15833	15834	15835	15836	15837	15838	15839	15840	15841	15842	15843	15844	15845	15846	15847	15848	15849	15850	15851	15852	15853	15854	15855	15856	15857	15858	15859	15860	15861	15862	15863	15864	15865	15866	15867	15868	15869	15870	15871	15872	15873	15874	15875	15876	15877	15878	15879	15880	15881	15882	15883	15884	15885	15886	15887	15888	15889	15890	15891	15892	15893	15894	15895	15896	15897	15898	15899	15900	15901	15902	15903	15904	15905	15906	15907	15908	15909	15910	15911	15912	15913	15914	15915	15916	15917	15918	15919	15920	15921	15922	15923	15924	15925	15926	15927	15928	15929	15930	15931	15932	15933	15934	15935	15936	15937	15938	15939	15940	15941	15942	15943	15944	15945	15946	15947	15948	15949	15950	15951	15952	15953	15954	15955	15956	15957	15958	15959	15960	15961	15962	15963	15964	15965	15966	15967	15968	15969	15970	15971	15972	15973	15974	15975	15976	15977	15978	15979	15980	15981	15982	15983	15984	15985	15986	15987	15988	15989	15990	15991	15992	15993	15994	15995	15996	15997	15998	15999	16000	16001	16002	16003	16004	16005	16006	16007	16008	16009	16010	16011	16012	16013	16014	16015	16016	16017	16018	16019	16020	16021	16022	16023	16024	16025	16026	16027	16028	16029	16030	16031	16032	16033	16034	16035	16036	16037	16038	16039	16040	16041	16042	16043	16044	16045	16046	16047	16048	16049	16050	16051	16052	16053	16054	16055	16056	16057	16058	16059	16060	16061	16062	16063	16064	16065	16066	16067	16068	16069	16070	16071	16072	16073	16074	16075	16076	16077	16078	16079	16080	16081	16082	16083	16084	16085	16086	16087	16088	16089	16090	16091	16092	16093	16094	16095	16096	16097	16098	16099	16100	16101	16102	16103	16104	16105	16106	16107	16108	16109	16110	16111	16112	16113	16114	16115	16116	16117	16118	16119	16120	16121	16122	16123	16124	16125	16126	16127	16128	16129	16130	16131	16132	16133	16134	16135	16136	16137	16138	16139	16140	16141	16142	16143	16144	16145	16146	16147	16148	16149	16150	16151	16152	16153	16154	16155	16156	16157	16158	16159	16160	16161	16162	16163	16164	16165	16166	16167	16168	16169	16170	16171	16172	16173	16174	16175	16176	16177	16178	16179	16180	16181	16182	16183	16184	16185	16186	16187	16188	16189	16190	16191	16192	16193	16194	16195	16196	16197	16198	16199	16200	16201	16202	16203	16204	16205	16206	16207	16208	16209	16210	16211	16212	16213	16214	16215	16216	16217	16218	16219	16220	16221	16222	16223	16224	16225	16226	16227	16228	16229	16230	16231	16232	16233	16234	16235	16236	16237	16238	16239	16240	16241	16242	16243	16244	16245	16246	16247	16248	16249	16250	16251	16252	16253	16254	16255	16256	16257	16258	16259	16260	16261	16262	16263	16264	16265	16266	16267	16268	16269	16270	16271	16272	16273	16274	16275	16276	16277	16278	16279	16280	16281	16282	16283	16284	16285	16286	16287	16288	16289	16290	16291	16292	16293	16294	16295	16296	16297	16298	16299	16300	16301	16302	16303	16304	16305	16306	16307	16308	16309	16310	16311	16312	16313	16314	16315	16316	16317	16318	16319	16320	16321	16322	16323	16324	16325	16326	16327	16328	16329	16330	16331	16332	16333	16334	16335	16336	16337	16338	16339	16340	16341	16342	16343	16344	16345	16346	16347	16348	16349	16350	16351	16352	16353	16354	16355	16356	16357	16358	16359	16360	16361	16362	16363	16364	16365	16366	16367	16368	16369	16370	16371	16372	16373	16374	16375	16376	16377	16378	16379	16380	16381	16382	16383	16384	16385	16386	16387	16388	16389	16390	16391	16392	16393	16394	16395	16396	16397	16398	16399	16400	16401	16402	16403	16404	16405	16406	16407	16408	16409	16410	16411	16412	16413	16414	16415	16416	16417	16418	16419	16420	16421	16422	16423	16424	16425	16426	16427	16428	16429	16430	16431	16432	16433	16434	16435	16436	16437	16438	16439	16440	16441	16442	16443	16444	16445	16446	16447	16448	16449	16450	16451	16452	16453	16454	16455	16456	16457	16458	16459	16460	16461	16462	16463	16464	16465	16466	16467	16468	16469	16470	16471	16472	16473	16474	16475	16476	16477	16478	16479	16480	16481	16482	16483	16484	16485	16486	16487	16488	16489	16490	16491	16492	16493	16494	16495	16496	16497	16498	16499	16500	16501	16502	16503	16504	16505	16506	16507	16508	16509	16510	16511	16512	16513	16514	16515	16516	16517	16518	16519	16520	16521	16522	16523	16524	16525	16526	16527	16528	16529	16530	16531	16532	16533	16534	16535	16536	16537	16538	16539	16540	16541	16542	16543	16544	16545	16546	16547	16548	16549	16550	16551	16552	16553	16554	16555	16556	16557	16558	16559	16560	16561	16562	16563	16564	16565	16566	16567	16568	16569	16570	16571	16572	16573	16574	16575	16576	16577	16578	16579	16580	16581	16582	16583	16584	16585	16586	16587	16588	16589	16590	16591	16592	16593	16594	16595	16596	16597	16598	16599	16600	16601	16602	16603	16604	16605	16606	16607	16608	16609	16610	16611	16612	16613	16614	16615	16616	16617	16618	16619	16620	16621	16622	16623	16624	16625	16626	16627	16628	16629	16630	16631	16632	16633	16634	16635	16636	16637	16638	16639	16640	16641	16642	16643	16644	16645	16646	16647	16648	16649	16650	16651	16652	16653	16654	16655	16656	16657	16658	16659	16660	16661	16662	16663	16664	16665	16666	16667	16668	16669	16670	16671	16672	16673	16674	16675	16676	16677	16678	16679	16680	16681	16682	16683	16684	16685	16686	16687	16688	16689	16690	16691	16692	16693	16694	16695	16696	16697	16698	16699	16700	16701	16702	16703	16704	16705	16706	16707	16708	16709	16710	16711	16712	16713	16714	16715	16716	16717	16718	16719	16720	16721	16722	16723	16724	16725	16726	16727	16728	16729	16730	16731	16732	16733	16734	16735	16736	16737	16738	16739	16740	16741	16742	16743	16744	16745	16746	16747	16748	16749	16750	16751	16752	16753	16754	16755	16756	16757	16758	16759	16760	16761	16762	16763	16764	16765	16766	16767	16768	16769	16770	16771	16772	16773	16774	16775	16776	16777	16778	16779	16780	16781	16782	16783	16784	16785	16786	16787	16788	16789	16790	16791	16792	16793	16794	16795	16796	16797	16798	16799	16800	16801	16802	16803	16804	16805	16806	16807	16808	16809	16810	16811	16812	16813	16814	16815	16816	16817	16818	16819	16820	16821	16822	16823	16824	16825	16826	16827	16828	16829	16830	16831	16832	16833	16834	16835	16836	16837	16838	16839	16840	16841	16842	16843	16844	16845	16846	16847	16848	16849	16850	16851	16852	16853	16854	16855	16856	16857	16858	16859	16860	16861	16862	16863	16864	16865	16866	16867	16868	16869	16870	16871	16872	16873	16874	16875	16876	16877	16878	16879	16880	16881	16882	16883	16884	16885	16886	16887	16888	16889	16890	16891	16892	16893	16894	16895	16896	16897	16898	16899	16900	16901	16902	16903	16904	16905	16906	16907	16908	16909	16910	16911	16912	16913	16914	16915	16916	16917	16918	16919	16920	16921	16922	16923	16924	16925	16926	16927	16928	16929	16930	16931	16932	16933	16934	16935	16936	16937	16938	16939	16940	16941	16942	16943	16944	16945	16946	16947	16948	16949	16950	16951	16952	16953	16954	16955	16956	16957	16958	16959	16960	16961	16962	16963	16964	16965	16966	16967	16968	16969	16970	16971	16972	16973	16974	16975	16976	16977	16978	16979	16980	16981	16982	16983	16984	16985	16986	16987	16988	16989	16990	16991	16992	16993	16994	16995	16996	16997	16998	16999	17000	17001	17002	17003	17004	17005	17006	17007	17008	17009	17010	17011	17012	17013	17014	17015	17016	17017	17018	17019	17020	17021	17022	17023	17024	17025	17026	17027	17028	17029	17030	17031	17032	17033	17034	17035	17036	17037	17038	17039	17040	17041	17042	17043	17044	17045	17046	17047	17048	17049	17050	17051	17052	17053	17054	17055	17056	17057	17058	17059	17060	17061	17062	17063	17064	17065	17066	17067	17068	17069	17070	17071	17072	17073	17074	17075	17076	17077	17078	17079	17080	17081	17082	17083	17084	17085	17086	17087	17088	17089	17090	17091	17092	17093	17094	17095	17096	17097	17098	17099	17100	17101	17102	17103	17104	17105	17106	17107	17108	17109	17110	17111	17112	17113	17114	17115	17116	17117	17118	17119	17120	17121	17122	17123	17124	17125	17126	17127	17128	17129	17130	17131	17132	17133	17134	17135	17136	17137	17138	17139	17140	17141	17142	17143	17144	17145	17146	17147	17148	17149	17150	17151	17152	17153	17154	17155	17156	17157	17158	17159	17160	17161	17162	17163	17164	17165	17166	17167	17168	17169	17170	17171	17172	17173	17174	17175	17176	17177	17178	17179	17180	17181	17182	17183	17184	17185	17186	17187	17188	17189	17190	17191	17192	17193	17194	17195	17196	17197	17198	17199	17200	17201	17202	17203	17204	17205	17206	17207	17208	17209	17210	17211	17212	17213	17214	17215	17216	17217	17218	17219	17220	17221	17222	17223	17224	17225	17226	17227	17228	17229	17230	17231	17232	17233	17234	17235	17236	17237	17238	17239	17240	17241	17242	17243	17244	17245	17246	17247	17248	17249	17250	17251	17252	17253	17254	17255	17256	17257	17258	17259	17260	17261	17262	17263	17264	17265	17266	17267	17268	17269	17270	17271	17272	17273	17274	17275	17276	17277	17278	17279	17280	17281	17282	17283	17284	17285	17286	17287	17288	17289	17290	17291	17292	17293	17294	17295	17296	17297	17298	17299	17300	17301	17302	17303	17304	17305	17306	17307	17308	17309	17310	17311	17312	17313	17314	17315	17316	17317	17318	17319	17320	17321	17322	17323	17324	17325	17326	17327	17328	17329	17330	17331	17332	17333	17334	17335	17336	17337	17338	17339	17340	17341	17342	17343	17344	17345	17346	17347	17348	17349	17350	17351	17352	17353	17354	17355	17356	17357	17358	17359	17360	17361	17362	17363	17364	17365	17366	17367	17368	17369	17370	17371	17372	17373	17374	17375	17376	17377	17378	17379	17380	17381	17382	17383	17384	17385	17386	17387	17388	17389	17390	17391	17392	17393	17394	17395	17396	17397	17398	17399	17400	17401	17402	17403	17404	17405	17406	17407	17408	17409	17410	17411	17412	17413	17414	17415	17416	17417	17418	17419	17420	17421	17422	17423	17424	17425	17426	17427	17428	17429	17430	17431	17432	17433	17434	17435	17436	17437	17438	17439	17440	17441	17442	17443	17444	17445	17446	17447	17448	17449	17450	17451	17452	17453	17454	17455	17456	17457	17458	17459	17460	17461	17462	17463	17464	17465	17466	17467	17468	17469	17470	17471	17472	17473	17474	17475	17476	17477	17478	17479	17480	17481	17482	17483	17484	17485	17486	17487	17488	17489	17490	17491	17492	17493	17494	17495	17496	17497	17498	17499	17500	17501	17502	17503	17504	17505	17506	17507	17508	17509	17510	17511	17512	17513	17514	17515	17516	17517	17518	17519	17520	17521	17522	17523	17524	17525	17526	17527	17528	17529	17530	17531	17532	17533	17534	17535	17536	17537	17538	17539	17540	17541	17542	17543	17544	17545	17546	17547	17548	17549	17550	17551	17552	17553	17554	17555	17556	17557	17558	17559	17560	17561	17562	17563	17564	17565	17566	17567	17568	17569	17570	17571	17572	17573	17574	17575	17576	17577	17578	17579	17580	17581	17582	17583	17584	17585	17586	17587	17588	17589	17590	17591	17592	17593	17594	17595	17596	17597	17598	17599	17600	17601	17602	17603	17604	17605	17606	17607	17608	17609	17610	17611	17612	17613	17614	17615	17616	17617	17618	17619	17620	17621	17622	17623	17624	17625	17626	17627	17628	17629	17630	17631	17632	17633	17634	17635	17636	17637	17638	17639	17640	17641	17642	17643	17644	17645	17646	17647	17648	17649	17650	17651	17652	17653	17654	17655	17656	17657	17658	17659	17660	17661	17662	17663	17664	17665	17666	17667	17668	17669	17670	17671	17672	17673	17674	17675	17676	17677	17678	17679	17680	17681	17682	17683	17684	17685	17686	17687	17688	17689	17690	17691	17692	17693	17694	17695	17696	17697	17698	17699	17700	17701	17702	17703	17704	17705	17706	17707	17708	17709	17710	17711	17712	17713	17714	17715	17716	17717	17718	17719	17720	17721	17722	17723	17724	17725	17726	17727	17728	17729	17730	17731	17732	17733	17734	17735	17736	17737	17738	17739	17740	17741	17742	17743	17744	17745	17746	17747	17748	17749	17750	17751	17752	17753	17754	17755	17756	17757	17758	17759	17760	17761	17762	17763	17764	17765	17766	17767	17768	17769	17770	17771	17772	17773	17774	17775	17776	17777	17778	17779	17780	17781	17782	17783	17784	17785	17786	17787	17788	17789	17790	17791	17792	17793	17794	17795	17796	17797	17798	17799	17800	17801	17802	17803	17804	17805	17806	17807	17808	17809	17810	17811	17812	17813	17814	17815	17816	17817	17818	17819	17820	17821	17822	17823	17824	17825	17826	17827	17828	17829	17830	17831	17832	17833	17834	17835	17836	17837	17838	17839	17840	17841	17842	17843	17844	17845	17846	17847	17848	17849	17850	17851	17852	17853	17854	17855	17856	17857	17858	17859	17860	17861	17862	17863	17864	17865	17866	17867	17868	17869	17870	17871	17872	17873	17874	17875	17876	17877	17878	17879	17880	17881	17882	17883	17884	17885	17886	17887	17888	17889	17890	17891	17892	17893	17894	17895	17896	17897	17898	17899	17900	17901	17902	17903	17904	17905	17906	17907	17908	17909	17910	17911	17912	17913	17914	17915	17916	17917	17918	17919	17920	17921	17922	17923	17924	17925	17926	17927	17928	17929	17930	17931	17932	17933	17934	17935	17936	17937	17938	17939	17940	17941	17942	17943	17944	17945	17946	17947	17948	17949	17950	17951	17952	17953	17954	17955	17956	17957	17958	17959	17960	17961	17962	17963	17964	17965	17966	17967	17968	17969	17970	17971	17972	17973	17974	17975	17976	17977	17978	17979	17980	17981	17982	17983	17984	17985	17986	17987	17988	17989	17990	17991	17992	17993	17994	17995	17996	17997	17998	17999	18000	18001	18002	18003	18004	18005	18006	18007	18008	18009	18010	18011	18012	18013	18014	18015	18016	18017	18018	18019	18020	18021	18022	18023	18024	18025	18026	18027	18028	18029	18030	18031	18032	18033	18034	18035	18036	18037	18038	18039	18040	18041	18042	18043	18044	18045	18046	18047	18048	18049	18050	18051	18052	18053	18054	18055	18056	18057	18058	18059	18060	18061	18062	18063	18064	18065	18066	18067	18068	18069	18070	18071	18072	18073	18074	18075	18076	18077	18078	18079	18080	18081	18082	18083	18084	18085	18086	18087	18088	18089	18090	18091	18092	18093	18094	18095	18096	18097	18098	18099	18100	18101	18102	18103	18104	18105	18106	18107	18108	18109	18110	18111	18112	18113	18114	18115	18116	18117	18118	18119	18120	18121	18122	18123	18124	18125	18126	18127	18128	18129	18130	18131	18132	18133	18134	18135	18136	18137	18138	18139	18140	18141	18142	18143	18144	18145	18146	18147	18148	18149	18150	18151	18152	18153	18154	18155	18156	18157	18158	18159	18160	18161	18162	18163	18164	18165	18166	18167	18168	18169	18170	18171	18172	18173	18174	18175	18176	18177	18178	18179	18180	18181	18182	18183	18184	18185	18186	18187	18188	18189	18190	18191	18192	18193	18194	18195	18196	18197	18198	18199	18200	18201	18202	18203	18204	18205	18206	18207	18208	18209	18210	18211	18212	18213	18214	18215	18216	18217	18218	18219	18220	18221	18222	18223	18224	18225	18226	18227	18228	18229	18230	18231	18232	18233	18234	18235	18236	18237	18238	18239	18240	18241	18242	18243	18244	18245	18246	18247	18248	18249	18250	18251	18252	18253	18254	18255	18256	18257	18258	18259	18260	18261	18262	18263	18264	18265	18266	18267	18268	18269	18270	18271	18272	18273	18274	18275	18276	18277	18278	18279	18280	18281	18282	18283	18284	18285	18286	18287	18288	18289	18290	18291	18292	18293	18294	18295	18296	18297	18298	18299	18300	18301	18302	18303	18304	18305	18306	18307	18308	18309	18310	18311	18312	18313	18314	18315	18316	18317	18318	18319	18320	18321	18322	18323	18324	18325	18326	18327	18328	18329	18330	18331	18332	18333	18334	18335	18336	18337	18338	18339	18340	18341	18342	18343	18344	18345	18346	18347	18348	18349	18350	18351	18352	18353	18354	18355	18356	18357	18358	18359	18360	18361	18362	18363	18364	18365	18366	18367	18368	18369	18370	18371	18372	18373	18374	18375	18376	18377	18378	18379	18380	18381	18382	18383	18384	18385	18386	18387	18388	18389	18390	18391	18392	18393	18394	18395	18396	18397	18398	18399	18400	18401	18402	18403	18404	18405	18406	18407	18408	18409	18410	18411	18412	18413	18414	18415	18416	18417	18418	18419	18420	18421	18422	18423	18424	18425	18426	18427	18428	18429	18430	18431	18432	18433	18434	18435	18436	18437	18438	18439	18440	18441	18442	18443	18444	18445	18446	18447	18448	18449	18450	18451	18452	18453	18454	18455	18456	18457	18458	18459	18460	18461	18462	18463	18464	18465	18466	18467	18468	18469	18470	18471	18472	18473	18474	18475	18476	18477	18478	18479	18480	18481	18482	18483	18484	18485	18486	18487	18488	18489	18490	18491	18492	18493	18494	18495	18496	18497	18498	18499	18500	18501	18502	18503	18504	18505	18506	18507	18508	18509	18510	18511	18512	18513	18514	18515	18516	18517	18518	18519	18520	18521	18522	18523	18524	18525	18526	18527	18528	18529	18530	18531	18532	18533	18534	18535	18536	18537	18538	18539	18540	18541	18542	18543	18544	18545	18546	18547	18548	18549	18550	18551	18552	18553	18554	18555	18556	18557	18558	18559	18560	18561	18562	18563	18564	18565	18566	18567	18568	18569	18570	18571	18572	18573	18574	18575	18576	18577	18578	18579	18580	18581	18582	18583	18584	18585	18586	18587	18588	18589	18590	18591	18592	18593	18594	18595	18596	18597	18598	18599	18600	18601	18602	18603	18604	18605	18606	18607	18608	18609	18610	18611	18612	18613	18614	18615	18616	18617	18618	18619	18620	18621	18622	18623	18624	18625	18626	18627	18628	18629	18630	18631	18632	18633	18634	18635	18636	18637	18638	18639	18640	18641	18642	18643	18644	18645	18646	18647	18648	18649	18650	18651	18652	18653	18654	18655	18656	18657	18658	18659	18660	18661	18662	18663	18664	18665	18666	18667	18668	18669	18670	18671	18672	18673	18674	18675	18676	18677	18678	18679	18680	18681	18682	18683	18684	18685	18686	18687	18688	18689	18690	18691	18692	18693	18694	18695	18696	18697	18698	18699	18700	18701	18702	18703	18704	18705	18706	18707	18708	18709	18710	18711	18712	18713	18714	18715	18716	18717	18718	18719	18720	18721	18722	18723	18724	18725	18726	18727	18728	18729	18730	18731	18732	18733	18734	18735	18736	18737	18738	18739	18740	18741	18742	18743	18744	18745	18746	18747	18748	18749	18750	18751	18752	18753	18754	18755	18756	18757	18758	18759	18760	18761	18762	18763	18764	18765	18766	18767	18768	18769	18770	18771	18772	18773	18774	18775	18776	18777	18778	18779	18780	18781	18782	18783	18784	18785	18786	18787	18788	18789	18790	18791	18792	18793	18794	18795	18796	18797	18798	18799	18800	18801	18802	18803	18804	18805	18806	18807	18808	18809	18810	18811	18812	18813	18814	18815	18816	18817	18818	18819	18820	18821	18822	18823	18824	18825	18826	18827	18828	18829	18830	18831	18832	18833	18834	18835	18836	18837	18838	18839	18840	18841	18842	18843	18844	18845	18846	18847	18848	18849	18850	18851	18852	18853	18854	18855	18856	18857	18858	18859	18860	18861	18862	18863	18864	18865	18866	18867	18868	18869	18870	18871	18872	18873	18874	18875	18876	18877	18878	18879	18880	18881	18882	18883	18884	18885	18886	18887	18888	18889	18890	18891	18892	18893	18894	18895	18896	18897	18898	18899	18900	18901	18902	18903	18904	18905	18906	18907	18908	18909	18910	18911	18912	18913	18914	18915	18916	18917	18918	18919	18920	18921	18922	18923	18924	18925	18926	18927	18928	18929	18930	18931	18932	18933	18934	18935	18936	18937	18938	18939	18940	18941	18942	18943	18944	18945	18946	18947	18948	18949	18950	18951	18952	18953	18954	18955	18956	18957	18958	18959	18960	18961	18962	18963	18964	18965	18966	18967	18968	18969	18970	18971	18972	18973	18974	18975	18976	18977	18978	18979	18980	18981	18982	18983	18984	18985	18986	18987	18988	18989	18990	18991	18992	18993	18994	18995	18996	18997	18998	18999	19000	19001	19002	19003	19004	19005	19006	19007	19008	19009	19010	19011	19012	19013	19014	19015	19016	19017	19018	19019	19020	19021	19022	19023	19024	19025	19026	19027	19028	19029	19030	19031	19032	19033	19034	19035	19036	19037	19038	19039	19040	19041	19042	19043	19044	19045	19046	19047	19048	19049	19050	19051	19052	19053	19054	19055	19056	19057	19058	19059	19060	19061	19062	19063	19064	19065	19066	19067	19068	19069	19070	19071	19072	19073	19074	19075	19076	19077	19078	19079	19080	19081	19082	19083	19084	19085	19086	19087	19088	19089	19090	19091	19092	19093	19094	19095	19096	19097	19098	19099	19100	19101	19102	19103	19104	19105	19106	19107	19108	19109	19110	19111	19112	19113	19114	19115	19116	19117	19118	19119	19120	19121	19122	19123	19124	19125	19126	19127	19128	19129	19130	19131	19132	19133	19134	19135	19136	19137	19138	19139	19140	19141	19142	19143	19144	19145	19146	19147	19148	19149	19150	19151	19152	19153	19154	19155	19156	19157	19158	19159	19160	19161	19162	19163	19164	19165	19166	19167	19168	19169	19170	19171	19172	19173	19174	19175	19176	19177	19178	19179	19180	19181	19182	19183	19184	19185	19186	19187	19188	19189	19190	19191	19192	19193	19194	19195	19196	19197	19198	19199	19200	19201	19202	19203	19204	19205	19206	19207	19208	19209	19210	19211	19212	19213	19214	19215	19216	19217	19218	19219	19220	19221	19222	19223	19224	19225	19226	19227	19228	19229	19230	19231	19232	19233	19234	19235	19236	19237	19238	19239	19240	19241	19242	19243	19244	19245	19246	19247	19248	19249	19250	19251	19252	19253	19254	19255	19256	19257	19258	19259	19260	19261	19262	19263	19264	19265	19266	19267	19268	19269	19270	19271	19272	19273	19274	19275	19276	19277	19278	19279	19280	19281	19282	19283	19284	19285	19286	19287	19288	19289	19290	19291	19292	19293	19294	19295	19296	19297	19298	19299	19300	19301	19302	19303	19304	19305	19306	19307	19308	19309	19310	19311	19312	19313	19314	19315	19316	19317	19318	19319	19320	19321	19322	19323	19324	19325	19326	19327	19328	19329	19330	19331	19332	19333	19334	19335	19336	19337	19338	19339	19340	19341	19342	19343	19344	19345	19346	19347	19348	19349	19350	19351	19352	19353	19354	19355	19356	19357	19358	19359	19360	19361	19362	19363	19364	19365	19366	19367	19368	19369	19370	19371	19372	19373	19374	19375	19376	19377	19378	19379	19380	19381	19382	19383	19384	19385	19386	19387	19388	19389	19390	19391	19392	19393	19394	19395	19396	19397	19398	19399	19400	19401	19402	19403	19404	19405	19406	19407	19408	19409	19410	19411	19412	19413	19414	19415	19416	19417	19418	19419	19420	19421	19422	19423	19424	19425	19426	19427	19428	19429	19430	19431	19432	19433	19434	19435	19436	19437	19438	19439	19440	19441	19442	19443	19444	19445	19446	19447	19448	19449	19450	19451	19452	19453	19454	19455	19456	19457	19458	19459	19460	19461	19462	19463	19464	19465	19466	19467	19468	19469	19470	19471	19472	19473	19474	19475	19476	19477	19478	19479	19480	19481	19482	19483	19484	19485	19486	19487	19488	19489	19490	19491	19492	19493	19494	19495	19496	19497	19498	19499	19500	19501	19502	19503	19504	19505	19506	19507	19508	19509	19510	19511	19512	19513	19514	19515	19516	19517	19518	19519	19520	19521	19522	19523	19524	19525	19526	19527	19528	19529	19530	19531	19532	19533	19534	19535	19536	19537	19538	19539	19540	19541	19542	19543	19544	19545	19546	19547	19548	19549	19550	19551	19552	19553	19554	19555	19556	19557	19558	19559	19560	19561	19562	19563	19564	19565	19566	19567	19568	19569	19570	19571	19572	19573	19574	19575	19576	19577	19578	19579	19580	19581	19582	19583	19584	19585	19586	19587	19588	19589	19590	19591	19592	19593	19594	19595	19596	19597	19598	19599	19600	19601	19602	19603	19604	19605	19606	19607	19608	19609	19610	19611	19612	19613	19614	19615	19616	19617	19618	19619	19620	19621	19622	19623	19624	19625	19626	19627	19628	19629	19630	19631	19632	19633	19634	19635	19636	19637	19638	19639	19640	19641	19642	19643	19644	19645	19646	19647	19648	19649	19650	19651	19652	19653	19654	19655	19656	19657	19658	19659	19660	19661	19662	19663	19664	19665	19666	19667	19668	19669	19670	19671	19672	19673	19674	19675	19676	19677	19678	19679	19680	19681	19682	19683	19684	19685	19686	19687	19688	19689	19690	19691	19692	19693	19694	19695	19696	19697	19698	19699	19700	19701	19702	19703	19704	19705	19706	19707	19708	19709	19710	19711	19712	19713	19714	19715	19716	19717
