# Supplementary material for: Path-enhanced graph convolutional networks for node classification without features
Source: PLoS One. 2023 Jun 9;18(6):e0287001. doi: 10.1371/journal.pone.0287001 (PMC10256224; doi:10.1371/journal.pone.0287001)
Supplement: S2 Datasets — (ZIP) [file pone.0287001.s002.zip › S2 Datasets/ReadMe.txt]

   This file includes 24 datasets which are used to input into different GNNs.

   Each graph includes 4 datasets: adjacency matrix, feature matrix, node label and node order.

   the dataset "node order" provides a order of selecting nodes for training and testing in GNNs.


   If you have any questions, please contact qjjiao@aynu.edu.cn.
